# Supplementary material for: Zinc excess promotes lysosome remodeling by activating HLH-30/TFEB through the action of the high zinc sensor HIZR-1
Source: bioRxiv. 2026 Feb 24:2026.02.22.707197. Preprint. [Version 1] doi: 10.64898/2026.02.22.707197 (PMC13160143; doi:10.64898/2026.02.22.707197)
Supplement: Supplement 2 [file media-2.xlsx]

## Sheet: Table S1 Figure 1A data
Supplementary Table 1. Overall wild type gene expression level under excess zinc conditions (200mM Zn/ 0mM Zn) as obtained from RNASeq.
Wormbase ID	Gene name	Log2 Fold-Change (200mM Zn/ 0mM Zn)	p-value
WBGene00003473	mtl-1	6.91589	3.19762e-27
WBGene00008584	F08G5.6	3.32241	1.2922e-22
WBGene00000412	cdr-1	6.62468	1.49176e-22
WBGene00018647	F49F1.7	4.211	3.51485e-22
WBGene00018643	F49F1.1	3.81384	1.29142e-21
WBGene00012712	ttm-1	3.06901	1.49189e-21
WBGene00011821	cdf-2	3.90593	2.34432e-21
WBGene00018755	bcmo-2	3.66389	2.68149e-21
WBGene00003474	mtl-2	4.44757	8.73031e-21
WBGene00009215	thn-2	3.40231	1.0441e-18
WBGene00007807	C29F3.7	2.26355	3.0511e-18
WBGene00009048	cth-1	-3.10825	6.66879e-18
WBGene00016180	C28C12.4	3.16869	1.67706e-17
WBGene00007811	C29F7.2	2.17497	2.54087e-17
WBGene00019886	R05D8.9	6.90569	3.14437e-17
WBGene00008602	oac-14	2.51499	3.16485e-17
WBGene00011009	cyp-14A4	5.44586	1.20838e-16
WBGene00004183	prk-2	2.5277	9.54997e-16
WBGene00007885	ugt-21	2.55503	1.28379e-15
WBGene00001781	gst-33	5.82738	1.98676e-15
WBGene00007833	oac-6	2.45283	3.92454e-15
WBGene00020895	T28D9.3	2.13129	4.66063e-15
WBGene00007810	C29F7.1	2.61651	5.61227e-15
WBGene00007072	ugt-1	2.42969	5.87872e-15
WBGene00003995	pgp-1	1.78409	2.40983e-14
WBGene00012683	asp-17	6.95043	7.34261e-14
WBGene00000216	asp-3	1.2116	7.37991e-14
WBGene00001753	gst-5	1.88309	9.85641e-14
WBGene00000988	dhs-25	-1.68728	1.09937e-13
WBGene00010019	F54B8.4	3.08027	1.10903e-13
WBGene00016644	C44C1.5	-1.94091	1.15669e-13
WBGene00018138	folt-2	-1.39967	1.62521e-13
WBGene00009957	F53B2.8	1.97915	1.72172e-13
WBGene00010660	K08D8.6	1.55991	1.75636e-13
WBGene00011487	T05E12.6	-1.42673	3.09063e-13
WBGene00017594	F19C7.4	2.41631	4.4623e-13
WBGene00019803	PDB1.1	1.898	6.86133e-13
WBGene00000783	cpr-3	1.91606	8.00293e-13
WBGene00018971	clec-67	1.97065	8.77623e-13
WBGene00017301	F09F7.4	-1.17183	8.78729e-13
WBGene00009706	F44G3.2	-5.00862	9.32668e-13
WBGene00004062	pmp-5	-1.41762	1.06996e-12
WBGene00020662	T21H3.1	1.10394	1.14893e-12
WBGene00017764	F25A2.1	2.69038	4.20758e-12
WBGene00008988	F20G2.5	3.17073	4.24819e-12
WBGene00001158	ech-9	2.86562	4.69809e-12
WBGene00011364	T02B5.3	2.20268	4.79787e-12
WBGene00001155	ech-6	-1.0054	4.90123e-12
WBGene00013901	ugt-16	1.75319	5.40681e-12
WBGene00011733	T12D8.5	2.28204	5.7334e-12
WBGene00016785	C49G7.7	4.16442	6.60506e-12
WBGene00020760	T24C4.4	2.69622	7.24052e-12
WBGene00006611	tre-5	1.70257	8.88818e-12
WBGene00019830	hrg-1	1.84456	9.81042e-12
WBGene00008850	F15B9.6	3.94448	1.07551e-11
WBGene00001767	gst-19	3.76396	1.11466e-11
WBGene00015048	faah-2	1.37504	1.11921e-11
WBGene00007365	C06B3.6	1.46495	1.16055e-11
WBGene00045457	F33H12.7	2.99941	1.32449e-11
WBGene00004144	pqn-60	2.57053	1.33899e-11
WBGene00021590	Y46D2A.2	1.66587	1.38023e-11
WBGene00021369	siah-1	1.4685	1.57284e-11
WBGene00011404	T03F7.7	1.63126	1.86224e-11
WBGene00021635	Y47G6A.5	1.43297	1.9437e-11
WBGene00016425	C34H4.2	1.5492	2.06562e-11
WBGene00017199	clec-45	3.31245	2.13275e-11
WBGene00014136	ZK896.5	2.05962	2.13989e-11
WBGene00012961	Y47H10A.5	1.96414	2.14182e-11
WBGene00022181	pho-9	1.85824	2.50455e-11
WBGene00008483	E04D5.4	2.75778	2.74779e-11
WBGene00012608	Y38F1A.6	-0.945403	2.89866e-11
WBGene00007605	asp-10	2.23806	3.23596e-11
WBGene00001786	gst-38	2.20581	3.35116e-11
WBGene00004810	skr-4	1.76819	3.54803e-11
WBGene00015399	cyp-35A1	3.82855	4.37047e-11
WBGene00017861	F27D9.2	1.62035	5.30714e-11
WBGene00000781	cpr-1	3.63447	5.5349e-11
WBGene00009142	F26A3.4	1.16755	5.94615e-11
WBGene00016332	C32F10.4	1.49208	5.95585e-11
WBGene00008577	F08G2.5	2.22112	5.98306e-11
WBGene00000785	cpr-5	-1.05524	7.48155e-11
WBGene00010204	F57F5.1	-0.925566	8.01731e-11
WBGene00012682	asp-16	6.0242	8.22116e-11
WBGene00010124	F55G11.4	1.47261	8.28721e-11
WBGene00016274	C30G12.2	-1.98382	8.42073e-11
WBGene00009902	F49E12.9	-1.66587	1.00174e-10
WBGene00013947	ZK228.4	-1.52343	1.25658e-10
WBGene00020938	clec-218	-2.04129	1.3149e-10
WBGene00017398	slc-17.6	1.38688	1.37951e-10
WBGene00021011	W03G1.5	5.19646	1.56919e-10
WBGene00007947	C35A5.3	-1.53202	1.86685e-10
WBGene00006628	tsp-2	3.26055	1.8685e-10
WBGene00008043	C40H1.8	2.74351	2.30057e-10
WBGene00015834	math-5	5.52485	2.37187e-10
WBGene00003572	ncx-7	1.48512	2.45963e-10
WBGene00015776	dct-1	1.23382	2.77707e-10
WBGene00018260	cyp-33C7	3.17115	3.0866e-10
WBGene00016943	acdh-1	-0.843062	3.13162e-10
WBGene00018488	acs-1	-1.08952	3.47291e-10
WBGene00017659	F21C10.10	1.14687	3.79919e-10
WBGene00021491	comt-4	4.5747	4.7393e-10
WBGene00011800	T16G1.6	2.09553	4.97891e-10
WBGene00003090	lys-1	0.969279	5.91043e-10
WBGene00018645	F49F1.5	2.60303	7.1405e-10
WBGene00015930	C17H12.4	1.44556	7.56436e-10
WBGene00018646	mul-1	1.80175	7.67599e-10
WBGene00021118	clec-125	3.83129	7.96832e-10
WBGene00006539	tbb-6	1.77625	8.45643e-10
WBGene00016506	C37H5.2	1.71191	9.14018e-10
WBGene00007460	C08F11.13	1.78837	9.25366e-10
WBGene00019986	R09F10.1	1.23083	9.30659e-10
WBGene00007440	C08E8.4	2.71256	1.01359e-09
WBGene00015894	acdh-2	-1.26915	1.05603e-09
WBGene00019105	asp-8	1.62295	1.08604e-09
WBGene00010341	glo-3	1.70212	1.12988e-09
WBGene00013080	Y51A2D.13	1.25697	1.25456e-09
WBGene00018811	pmt-2	-0.854007	1.2797e-09
WBGene00010740	K10D3.6	1.82041	1.31237e-09
WBGene00017244	apy-1	0.981299	1.32486e-09
WBGene00020311	T07D3.9	-1.00517	1.43096e-09
WBGene00019779	M60.2	1.06102	1.50915e-09
WBGene00003704	nhr-114	-0.990508	1.5099e-09
WBGene00015623	C09B8.4	-1.56901	1.5239e-09
WBGene00019097	F59B1.2	1.14264	1.52661e-09
WBGene00013540	Y75B8A.3	1.66222	1.56165e-09
WBGene00020725	cnp-3	1.13169	1.60854e-09
WBGene00015835	math-6	5.06062	1.67194e-09
WBGene00044468	Y69A2AL.2	1.60443	1.68875e-09
WBGene00014132	ZK896.1	1.96612	1.9906e-09
WBGene00015044	cyp-34A9	1.81936	2.0067e-09
WBGene00015947	C18A11.1	1.95967	2.07329e-09
WBGene00019404	K05B2.4	2.2317	2.2916e-09
WBGene00044280	W02A2.9	2.32435	2.29628e-09
WBGene00006627	tsp-1	2.74187	2.343e-09
WBGene00010055	F54D5.12	-0.825288	2.74865e-09
WBGene00044107	F58G6.9	-1.42536	2.85568e-09
WBGene00012013	ugt-54	1.86448	2.9069e-09
WBGene00016866	coel-1	1.53213	3.0292e-09
WBGene00016335	gba-1	1.26354	3.49554e-09
WBGene00022645	ZK6.11	-0.959228	3.82409e-09
WBGene00011445	T04F8.7	1.69669	4.15397e-09
WBGene00017361	F10E9.12	1.53863	4.21785e-09
WBGene00007366	C06B3.7	2.19146	4.3274e-09
WBGene00006575	tir-1	1.16712	4.38394e-09
WBGene00011824	T18D3.7	1.47202	4.50421e-09
WBGene00012113	T28B8.1	1.04049	5.2551e-09
WBGene00021518	hpo-6	1.27093	5.34252e-09
WBGene00019298	K02D7.1	1.02496	5.49098e-09
WBGene00008439	mfb-1	1.21978	5.52063e-09
WBGene00004096	pqm-1	1.19175	6.41722e-09
WBGene00007864	C32H11.1	4.26759	7.3323e-09
WBGene00009432	F35E12.8	1.67434	7.58699e-09
WBGene00012036	clec-103	5.54232	7.89755e-09
WBGene00003561	ncr-1	1.12004	7.93167e-09
WBGene00021876	Y54G2A.11	1.18266	8.3153e-09
WBGene00017881	asp-13	-1.03201	9.09959e-09
WBGene00000115	alh-9	-0.841716	9.29003e-09
WBGene00017471	F14H12.3	1.70883	1.01224e-08
WBGene00018384	F43C11.7	1.44558	1.02385e-08
WBGene00018393	msra-1	-1.79775	1.0588e-08
WBGene00000673	col-98	-0.903156	1.09725e-08
WBGene00010133	F55H12.2	1.41197	1.10522e-08
WBGene00021048	W05H9.1	2.56988	1.14699e-08
WBGene00003091	lys-2	0.957476	1.19878e-08
WBGene00011622	T08G5.1	4.01962	1.47385e-08
WBGene00002232	kpc-1	1.24998	1.51186e-08
WBGene00044396	ZK1290.14	1.51632	1.54658e-08
WBGene00017771	F25B4.8	1.60305	1.89084e-08
WBGene00017431	F13H6.3	1.1235	1.9019e-08
WBGene00012850	Y44A6C.1	1.166	2.051e-08
WBGene00009724	F45D3.4	1.25996	2.06049e-08
WBGene00008366	tpra-1	1.08735	2.07731e-08
WBGene00018351	F42G2.2	1.58087	2.32991e-08
WBGene00019510	K07H8.10	-0.716566	2.35101e-08
WBGene00001578	ges-1	1.25818	2.39914e-08
WBGene00002025	hsp-60	-0.748876	2.42496e-08
WBGene00017834	F26F12.3	0.98765	2.47338e-08
WBGene00017515	F16F9.4	1.28647	2.512e-08
WBGene00021585	clec-74	2.65703	2.56035e-08
WBGene00006351	sur-5	-0.864924	2.58839e-08
WBGene00016017	C23G10.11	3.16001	2.8154e-08
WBGene00044278	F09C6.14	4.56098	2.85133e-08
WBGene00004123	pqn-36	1.59042	3.01624e-08
WBGene00002274	lec-11	1.21654	3.02982e-08
WBGene00017582	F18G5.6	1.21832	3.07676e-08
WBGene00007689	C18E9.9	1.18965	3.10015e-08
WBGene00018931	ugt-52	1.91473	3.21696e-08
WBGene00001423	fib-1	-0.759615	3.25387e-08
WBGene00009397	clec-66	0.990788	3.26537e-08
WBGene00020516	T15B7.1	-0.937236	3.34042e-08
WBGene00017336	ugt-41	1.25439	3.44844e-08
WBGene00017962	fbxa-72	-1.95222	3.70864e-08
WBGene00006649	tth-1	1.12851	3.82104e-08
WBGene00003616	nhr-17	1.0302	3.88085e-08
WBGene00009503	F37A8.5	1.26149	4.18465e-08
WBGene00004236	ptr-22	1.82705	4.50096e-08
WBGene00018261	cyp-33C5	2.48441	4.72875e-08
WBGene00015449	ugt-63	-2.17558	4.73822e-08
WBGene00011672	cyp-13A5	2.8161	4.9872e-08
WBGene00017678	asp-12	1.11368	5.3378e-08
WBGene00020022	R12C12.1	-0.785132	5.55314e-08
WBGene00008492	F01D5.1	1.27733	5.81237e-08
WBGene00019978	hacd-1	0.888499	5.84893e-08
WBGene00008572	F08B12.4	1.09444	5.92397e-08
WBGene00018286	F41E6.5	1.33506	6.09728e-08
WBGene00013898	ZC443.3	1.23524	6.27908e-08
WBGene00020774	T24E12.5	2.50846	6.52713e-08
WBGene00009396	clec-65	0.944211	6.58795e-08
WBGene00015284	C01B10.10	1.31514	6.63339e-08
WBGene00000372	cyp-13A7	5.82034	6.78564e-08
WBGene00015010	ptps-1	1.76226	6.78664e-08
WBGene00004119	pqn-31	1.21454	6.80916e-08
WBGene00004809	skr-3	0.995518	7.1763e-08
WBGene00010769	asah-1	1.40767	7.30151e-08
WBGene00219316	F21A3.11	1.24608	7.41374e-08
WBGene00015050	clec-51	-1.58746	7.56564e-08
WBGene00007455	ugt-22	-0.952228	7.75566e-08
WBGene00009433	F35E12.9	1.20675	7.98006e-08
WBGene00010545	cbp-2	1.34526	8.12496e-08
WBGene00008621	F09C8.1	1.32354	8.24293e-08
WBGene00004878	smf-3	1.69744	8.48988e-08
WBGene00019564	K09D9.1	1.75284	8.76475e-08
WBGene00009803	F47B8.2	1.52376	8.98775e-08
WBGene00020182	ugt-53	-1.6262	1.03061e-07
WBGene00000522	clc-1	1.17882	1.15105e-07
WBGene00007875	dod-24	0.947436	1.20505e-07
WBGene00009595	F40F12.7	1.0425	1.22886e-07
WBGene00008255	C51E3.10	1.38004	1.25838e-07
WBGene00018803	fbxa-24	1.62202	1.36474e-07
WBGene00008615	F09C6.1	3.18787	1.37283e-07
WBGene00018353	fbxa-182	1.66936	1.38887e-07
WBGene00010681	mak-1	0.755969	1.41981e-07
WBGene00017303	F09F7.6	1.33653	1.42888e-07
WBGene00009114	F25D7.5	4.51632	1.51327e-07
WBGene00011083	glo-1	1.64214	1.54853e-07
WBGene00017563	F18C5.10	0.887146	1.56018e-07
WBGene00008597	clec-55	4.42936	1.57134e-07
WBGene00010822	M01G12.9	1.14926	1.57802e-07
WBGene00017667	ttr-37	1.39525	1.58948e-07
WBGene00010058	F54E4.2	-1.70602	1.61601e-07
WBGene00018413	cyp-33C4	1.7698	1.72081e-07
WBGene00018725	F53A9.2	2.19447	1.73986e-07
WBGene00021122	W09G12.8	4.60004	1.77636e-07
WBGene00005003	spp-18	1.65428	1.86254e-07
WBGene00012140	T28F4.5	0.961163	1.97265e-07
WBGene00022046	Y66H1A.4	-0.800616	1.97337e-07
WBGene00006470	tag-120	1.06629	1.9968e-07
WBGene00012444	Y15E3A.5	1.32724	2.02525e-07
WBGene00010935	M163.1	1.04516	2.0786e-07
WBGene00008617	F09C6.3	4.30835	2.12967e-07
WBGene00007097	B0024.4	3.82289	2.25208e-07
WBGene00009626	F42A8.1	-0.976536	2.2882e-07
WBGene00011330	T01D3.6	2.61786	2.32183e-07
WBGene00020504	svh-2	0.981836	2.34235e-07
WBGene00019699	math-34	2.22114	2.45529e-07
WBGene00021879	clec-83	1.07148	2.46357e-07
WBGene00003968	peb-1	1.13855	2.57026e-07
WBGene00015225	B0507.8	3.01755	2.62285e-07
WBGene00008560	pho-13	-1.169	2.71604e-07
WBGene00019645	swt-7	0.871294	2.9497e-07
WBGene00004993	spp-8	0.991842	3.09555e-07
WBGene00045411	C25F9.11	1.8713	3.21077e-07
WBGene00015220	B0507.3	1.60282	3.26479e-07
WBGene00003997	pgp-3	0.963638	3.30647e-07
WBGene00007919	C34C6.7	1.58829	3.35249e-07
WBGene00045416	Y37H2A.14	1.95636	3.39923e-07
WBGene00043097	C02D5.4	0.878074	3.44646e-07
WBGene00017840	ttm-2	1.52394	3.48366e-07
WBGene00015859	C16D9.4	1.4093	3.49156e-07
WBGene00012330	zip-3	-0.962474	3.5243e-07
WBGene00010062	lipl-1	2.23443	3.68658e-07
WBGene00012464	arrd-7	1.06466	3.71475e-07
WBGene00001399	fat-7	-0.918223	3.92308e-07
WBGene00003628	nhr-35	1.1322	4.04161e-07
WBGene00013976	hizr-1	1.55052	4.1909e-07
WBGene00004037	plc-2	0.958136	4.38284e-07
WBGene00011185	R10D12.1	0.95474	4.42919e-07
WBGene00003844	odc-1	0.941309	4.56185e-07
WBGene00021121	W09G12.7	1.63274	4.68717e-07
WBGene00189956	Y34F4.6	3.01734	4.6931e-07
WBGene00018860	F55A4.8	0.975454	4.74124e-07
WBGene00001754	gst-6	1.19315	5.01857e-07
WBGene00021601	Y46H3A.5	2.94207	5.07466e-07
WBGene00019213	H20E11.1	1.12813	5.30862e-07
WBGene00007957	C35C5.8	1.64308	5.56895e-07
WBGene00020596	oga-1	0.82696	5.84672e-07
WBGene00011291	R102.4	-0.82555	6.02389e-07
WBGene00001591	glc-1	0.993144	6.1972e-07
WBGene00018707	oac-31	2.8591	6.26001e-07
WBGene00017908	F28H1.1	1.00417	6.27832e-07
WBGene00017948	mth-1	0.976778	6.33058e-07
WBGene00007533	cbl-1	-0.904239	6.33336e-07
WBGene00019675	K12D9.1	4.79587	6.34685e-07
WBGene00016860	cyp-33C9	0.944613	6.62392e-07
WBGene00003571	ncx-6	1.2523	6.72014e-07
WBGene00021872	clec-85	0.845477	6.80318e-07
WBGene00002021	hsp-17	0.895815	7.26906e-07
WBGene00018430	nhr-142	1.82471	7.59376e-07
WBGene00007565	clec-48	-1.05463	8.90728e-07
WBGene00194926	K08D8.12	1.75846	9.03946e-07
WBGene00007932	zip-5	1.2544	9.50822e-07
WBGene00013079	ttr-26	1.36136	9.51584e-07
WBGene00022010	catp-7	0.825943	9.59227e-07
WBGene00009796	F46G10.1	0.938225	9.60665e-07
WBGene00011321	fil-1	2.72808	9.75444e-07
WBGene00017501	pud-3	2.24978	1.00021e-06
WBGene00019748	atg-2	0.829616	1.00565e-06
WBGene00015403	clec-10	-1.24851	1.02481e-06
WBGene00008396	D1086.9	4.32272	1.03479e-06
WBGene00050899	T10C6.15	2.39701	1.05663e-06
WBGene00011737	sqst-1	1.25768	1.05727e-06
WBGene00008629	cpt-5	-1.06228	1.06628e-06
WBGene00044772	T23E7.6	2.40059	1.09226e-06
WBGene00010627	K07C5.4	-0.619218	1.11075e-06
WBGene00019895	aagr-2	-0.692524	1.15783e-06
WBGene00017467	F14F9.4	1.17059	1.17596e-06
WBGene00017498	pud-4	2.27217	1.18017e-06
WBGene00010644	K07G5.5	1.36191	1.22271e-06
WBGene00008741	F13D12.6	0.615439	1.23828e-06
WBGene00009429	F35E12.5	1.65881	1.23988e-06
WBGene00017865	F27D9.7	1.33641	1.27797e-06
WBGene00001439	fkh-7	0.937532	1.28728e-06
WBGene00044658	C01G10.17	3.05341	1.30491e-06
WBGene00021580	clec-174	3.97113	1.32985e-06
WBGene00043983	C39D10.11	1.17066	1.33929e-06
WBGene00015911	C17F4.3	4.40372	1.3407e-06
WBGene00012757	Y41C4A.11	1.28812	1.38189e-06
WBGene00015227	B0507.10	2.0357	1.38553e-06
WBGene00001852	hil-1	1.29934	1.46415e-06
WBGene00002260	lbp-8	2.23929	1.46548e-06
WBGene00012467	arrd-8	3.85034	1.47937e-06
WBGene00021050	W05H9.3	0.748444	1.51727e-06
WBGene00004235	ptr-21	0.730919	1.52052e-06
WBGene00206354	F27E5.9	2.02225	1.53052e-06
WBGene00013083	Y51A2D.18	-0.923391	1.54236e-06
WBGene00011692	T10G3.1	1.21536	1.57169e-06
WBGene00017964	F31F7.1	0.724706	1.57333e-06
WBGene00009041	cut-3	0.923249	1.61624e-06
WBGene00009532	ccch-1	0.855816	1.65405e-06
WBGene00006063	sto-1	0.949619	1.74371e-06
WBGene00017443	F13H8.11	1.50808	1.75349e-06
WBGene00002188	kgb-2	1.50519	1.7648e-06
WBGene00015052	clec-52	1.80785	1.84325e-06
WBGene00020007	R11F4.1	0.962097	1.87476e-06
WBGene00003214	mel-32	-0.548163	1.87494e-06
WBGene00007694	C23H4.6	1.11876	1.88617e-06
WBGene00044073	tag-244	1.29688	1.90693e-06
WBGene00011803	T16G12.1	-0.754379	1.93098e-06
WBGene00013207	Y54G9A.4	-2.62574	2.01166e-06
WBGene00044181	F09C6.11	4.06283	2.10156e-06
WBGene00022319	Y82E9BL.2	4.29763	2.14768e-06
WBGene00002980	lgg-1	0.633169	2.19785e-06
WBGene00010605	K06G5.1	0.743346	2.20786e-06
WBGene00003388	moe-3	0.840815	2.34326e-06
WBGene00014138	clec-186	0.710784	2.48918e-06
WBGene00003604	nhr-5	1.05433	2.48922e-06
WBGene00002005	hsp-1	-0.442191	2.63147e-06
WBGene00020915	nol-5	-0.58093	2.63805e-06
WBGene00009710	F44G3.10	1.72151	2.65418e-06
WBGene00010470	cdr-4	1.06276	2.76279e-06
WBGene00000219	asp-6	0.832223	2.8947e-06
WBGene00013587	Y80D3A.9	-1.00852	2.91511e-06
WBGene00016769	C49C8.5	0.916761	3.09023e-06
WBGene00010850	M04C3.1	0.883378	3.11385e-06
WBGene00022382	Y94H6A.10	0.754647	3.1495e-06
WBGene00013559	Y75B8A.28	1.12433	3.33075e-06
WBGene00019780	M60.4	1.00242	3.36958e-06
WBGene00009515	clec-170	-1.52348	3.37679e-06
WBGene00003564	ncs-2	0.651817	3.48905e-06
WBGene00001598	glh-1	-0.702783	3.5554e-06
WBGene00010478	K01G5.5	-0.579251	3.66432e-06
WBGene00020307	T07D3.4	1.19016	3.76012e-06
WBGene00010238	F58B4.5	-1.04547	3.76909e-06
WBGene00022396	Y97E10AR.1	0.949687	3.77148e-06
WBGene00018731	F53A9.8	3.32133	3.77837e-06
WBGene00012101	zip-10	1.3268	3.79511e-06
WBGene00013905	ugt-4	1.36397	3.98307e-06
WBGene00003943	pbo-4	0.945007	4.09802e-06
WBGene00002234	kqt-2	0.882077	4.12046e-06
WBGene00008495	F01D5.5	1.20656	4.17738e-06
WBGene00003786	npa-1	1.17066	4.226e-06
WBGene00020158	T02C5.1	0.692534	4.28697e-06
WBGene00012139	T28F4.4	0.869515	4.32834e-06
WBGene00006888	vbh-1	-0.658083	4.46255e-06
WBGene00016450	clec-5	-0.954904	4.60788e-06
WBGene00005188	srg-31	3.28263	4.67467e-06
WBGene00007414	C07E3.3	1.16722	4.72689e-06
WBGene00018182	F38E1.10	4.12943	4.73116e-06
WBGene00018885	F55E10.6	-1.27098	4.81481e-06
WBGene00000738	col-165	0.856958	4.81845e-06
WBGene00189950	C39B5.14	3.23726	5.11163e-06
WBGene00013766	prmt-1	-0.574059	5.24388e-06
WBGene00016975	nhr-173	1.17491	5.29332e-06
WBGene00001756	gst-8	3.31947	5.31253e-06
WBGene00008301	dct-3	2.58454	5.32634e-06
WBGene00003096	lys-7	2.42644	5.41466e-06
WBGene00008205	sams-1	-0.650576	5.48317e-06
WBGene00008944	F19B2.5	0.708785	5.66453e-06
WBGene00007867	C32H11.4	0.932607	5.67673e-06
WBGene00015981	elt-7	1.19859	5.7716e-06
WBGene00194695	B0462.5	1.9302	5.9009e-06
WBGene00007822	clec-202	3.96829	5.90549e-06
WBGene00017719	F22F7.1	-0.536425	5.96226e-06
WBGene00005757	srw-10	3.81998	6.05053e-06
WBGene00015932	C17H12.6	1.373	6.14812e-06
WBGene00008628	ttr-21	1.11172	6.2135e-06
WBGene00017961	nhr-180	1.22666	6.23231e-06
WBGene00013493	clec-9	5.70895	6.46127e-06
WBGene00003813	nrf-6	-0.695926	6.52341e-06
WBGene00012339	W07G4.5	0.795401	6.58522e-06
WBGene00019365	K03E6.7	0.865113	6.68452e-06
WBGene00016500	tag-253	0.797384	6.78295e-06
WBGene00007517	gpx-3	1.25255	6.80176e-06
WBGene00000984	dhs-21	0.887	6.81013e-06
WBGene00009393	clec-62	0.769685	6.92865e-06
WBGene00018268	F41C3.2	0.902266	6.94398e-06
WBGene00019782	M60.7	1.22322	7.00407e-06
WBGene00004003	pgp-9	0.802653	7.1773e-06
WBGene00014252	ZK1320.2	0.720108	7.37805e-06
WBGene00004013	pha-4	0.937322	7.38835e-06
WBGene00003695	nhr-105	0.777991	7.39791e-06
WBGene00008566	F08A8.3	-1.26155	7.43393e-06
WBGene00010015	atad-3	-0.603597	7.44717e-06
WBGene00016507	C37H5.3	0.735438	7.58031e-06
WBGene00001523	gbh-2	0.966243	7.62239e-06
WBGene00007361	oac-3	1.81794	7.6334e-06
WBGene00015716	sox-4	1.04209	7.63857e-06
WBGene00018724	F53A9.1	2.03788	7.70786e-06
WBGene00019550	K09C4.5	0.878083	7.73935e-06
WBGene00012216	W02D9.10	0.909154	8.01066e-06
WBGene00006923	vhp-1	0.794356	8.14881e-06
WBGene00011957	T23F11.6	1.73126	8.25987e-06
WBGene00007425	C08B6.4	1.10479	8.53837e-06
WBGene00004014	phb-1	-0.563973	8.56216e-06
WBGene00000550	clu-1	-0.578459	8.64471e-06
WBGene00004321	rcn-1	0.856492	8.69451e-06
WBGene00019345	tmem-135	0.827712	8.84168e-06
WBGene00002077	imb-3	-0.539499	8.8535e-06
WBGene00012144	T28H10.3	1.70295	8.85652e-06
WBGene00015884	C17B7.10	3.68346	8.90527e-06
WBGene00003689	nhr-99	1.35107	9.26293e-06
WBGene00005548	sri-36	3.81042	9.30852e-06
WBGene00022861	dve-1	0.902632	9.3545e-06
WBGene00007000	tufm-1	-0.53811	9.43532e-06
WBGene00022891	ZK1290.10	1.81285	9.4452e-06
WBGene00010049	F54D5.3	0.732807	9.6036e-06
WBGene00009907	F49H6.3	3.80528	9.77398e-06
WBGene00021351	Y37E3.10	-0.531157	9.78601e-06
WBGene00016664	C45E5.1	-1.44629	9.83382e-06
WBGene00000064	act-2	-0.52856	9.86751e-06
WBGene00016859	srt-5	3.31881	1.00554e-05
WBGene00021073	nol-1	-0.578373	1.02899e-05
WBGene00009187	F27D4.1	-0.522517	1.04582e-05
WBGene00000458	ceh-37	0.979537	1.04782e-05
WBGene00015695	ugt-26	-0.880928	1.0534e-05
WBGene00016653	C44E4.4	-0.556472	1.09313e-05
WBGene00021595	Y46E12BL.2	-0.606878	1.09391e-05
WBGene00005228	srh-2	1.65707	1.124e-05
WBGene00003097	lys-8	0.609952	1.17928e-05
WBGene00138721	C54D10.14	4.11998	1.17987e-05
WBGene00020242	phat-5	0.985946	1.18157e-05
WBGene00019549	K09C4.4	3.11636	1.18291e-05
WBGene00007829	oac-5	2.63707	1.18372e-05
WBGene00012067	sqst-3	4.20873	1.19373e-05
WBGene00010700	nipi-3	0.660366	1.19497e-05
WBGene00019284	K01A2.10	1.15542	1.19557e-05
WBGene00010303	cri-3	-0.602277	1.19563e-05
WBGene00016997	cebp-1	0.968899	1.21644e-05
WBGene00007506	C10C5.2	1.47331	1.22832e-05
WBGene00017751	F23F12.3	-2.29402	1.25239e-05
WBGene00007360	C06B3.1	3.87418	1.25671e-05
WBGene00019089	clec-206	3.66898	1.2881e-05
WBGene00011984	T24C2.5	1.27827	1.32078e-05
WBGene00045401	T26F2.3	2.37972	1.3352e-05
WBGene00006890	vem-1	0.67451	1.33588e-05
WBGene00006196	str-149	3.20763	1.35001e-05
WBGene00021779	Y51H7C.1	-1.18042	1.35494e-05
WBGene00009291	clec-264	1.11282	1.36427e-05
WBGene00022245	acp-6	-0.549859	1.36925e-05
WBGene00011894	ttr-23	1.56096	1.38382e-05
WBGene00000933	dap-3	-0.602564	1.40607e-05
WBGene00017874	acdh-9	-0.570504	1.41105e-05
WBGene00019166	tat-2	0.953099	1.42187e-05
WBGene00009431	dct-17	1.27433	1.44386e-05
WBGene00009476	F36F2.2	0.936465	1.49506e-05
WBGene00009877	F49C12.7	0.978235	1.49638e-05
WBGene00006936	vars-2	-0.551718	1.50642e-05
WBGene00017709	F22E5.11	3.80528	1.51177e-05
WBGene00013119	Y51H4A.25	1.24053	1.5321e-05
WBGene00019859	R03H10.7	1.74795	1.54544e-05
WBGene00017970	F32A5.4	0.787127	1.55092e-05
WBGene00022570	sdz-35	2.53172	1.55658e-05
WBGene00012783	Y43C5A.3	0.929889	1.57075e-05
WBGene00009947	F52H3.5	0.840428	1.57287e-05
WBGene00013311	sec-61	-0.508824	1.6243e-05
WBGene00003654	nhr-64	0.88772	1.64857e-05
WBGene00004978	spg-7	-0.560457	1.67368e-05
WBGene00009042	F22B5.4	1.09894	1.6742e-05
WBGene00020952	kel-8	0.718235	1.73274e-05
WBGene00011684	T10B10.8	1.01067	1.73445e-05
WBGene00018101	math-27	1.03808	1.74653e-05
WBGene00011643	slc-17.9	1.57058	1.75516e-05
WBGene00000910	daf-14	0.81488	1.77322e-05
WBGene00003062	lpd-6	-0.608222	1.79928e-05
WBGene00009914	F49H6.13	4.00768	1.83323e-05
WBGene00006282	str-256	3.47672	1.8645e-05
WBGene00011799	T16G1.5	1.65562	1.88476e-05
WBGene00045400	C54D10.13	1.55362	1.94693e-05
WBGene00022078	epg-9	0.743312	1.97971e-05
WBGene00000212	asm-2	0.865026	1.98249e-05
WBGene00008220	C50B6.7	0.852971	2.02375e-05
WBGene00018354	F42G2.5	1.51093	2.04837e-05
WBGene00003573	ncx-8	1.25883	2.06428e-05
WBGene00020128	R193.2	0.62334	2.07283e-05
WBGene00021167	cyp-32B1	1.34519	2.07784e-05
WBGene00015574	irg-1	1.42585	2.09738e-05
WBGene00000136	amt-4	-0.665781	2.11139e-05
WBGene00009394	clec-63	0.712351	2.13538e-05
WBGene00012909	spds-1	-0.78066	2.23578e-05
WBGene00012629	Y38H6C.17	2.20318	2.24777e-05
WBGene00004506	rpt-6	-0.541725	2.29108e-05
WBGene00009383	F35B12.3	0.905002	2.3077e-05
WBGene00015055	pitr-3	0.985053	2.34014e-05
WBGene00017838	F26G1.2	0.995399	2.43459e-05
WBGene00020184	uba-5	-0.578024	2.49731e-05
WBGene00019146	H02F09.3	1.44538	2.49947e-05
WBGene00001154	ech-5	-0.625827	2.50079e-05
WBGene00006130	str-68	3.70612	2.51325e-05
WBGene00017364	clec-7	0.994065	2.53312e-05
WBGene00020799	T25D10.1	0.945682	2.55694e-05
WBGene00012462	Y17G7B.8	0.813924	2.61081e-05
WBGene00007656	C17H1.3	3.85212	2.63767e-05
WBGene00001008	dlk-1	0.710351	2.63899e-05
WBGene00004987	spp-2	2.32247	2.64904e-05
WBGene00003710	nhr-120	0.965778	2.70114e-05
WBGene00007275	C03D6.1	1.17182	2.70767e-05
WBGene00000103	akt-2	0.830604	2.71466e-05
WBGene00011429	T04C12.7	1.47057	2.73961e-05
WBGene00012714	abce-1	-0.529159	2.76934e-05
WBGene00020317	pdf-1	0.916682	2.78563e-05
WBGene00021020	W04B5.3	0.772471	2.85844e-05
WBGene00006070	str-2	3.47672	2.89153e-05
WBGene00018416	retr-1	-0.513649	2.92068e-05
WBGene00010752	K10G4.3	1.58916	2.9267e-05
WBGene00016513	C38C3.4	1.12368	2.96005e-05
WBGene00006603	tps-2	0.669749	3.09629e-05
WBGene00010334	del-5	1.1554	3.09934e-05
WBGene00005671	sru-8	3.80528	3.21677e-05
WBGene00015122	B0302.5	0.808323	3.2574e-05
WBGene00002981	lgg-2	0.557382	3.28801e-05
WBGene00021494	Y40B10B.1	3.09568	3.29425e-05
WBGene00016281	C31B8.4	2.50593	3.29744e-05
WBGene00010706	cyp-14A2	1.38949	3.30774e-05
WBGene00000555	cnc-1	3.81998	3.35646e-05
WBGene00001345	fos-1	0.705869	3.39131e-05
WBGene00009842	igeg-2	1.39068	3.39632e-05
WBGene00010453	fozi-1	1.20499	3.43134e-05
WBGene00020854	T27C4.1	0.917503	3.47069e-05
WBGene00003697	nhr-107	1.10945	3.4982e-05
WBGene00021397	Y38C1AA.6	1.41753	3.51606e-05
WBGene00021469	Y39G10AR.11	0.676672	3.52172e-05
WBGene00015602	fbxa-158	3.59051	3.53129e-05
WBGene00010041	F54C9.3	0.96889	3.54862e-05
WBGene00013727	Y111B2A.1	-0.760544	3.54926e-05
WBGene00020417	nuo-2	-0.550048	3.57403e-05
WBGene00021862	fbxa-48	2.83264	3.58204e-05
WBGene00021977	Y58A7A.3	0.789703	3.61157e-05
WBGene00017867	slc-28.1	1.24713	3.63204e-05
WBGene00012316	ctps-1	-0.533389	3.64073e-05
WBGene00000172	aqp-4	0.728686	3.64257e-05
WBGene00022547	ZC196.3	3.45239	3.68587e-05
WBGene00011947	T23F1.3	2.50217	3.74461e-05
WBGene00013101	Y51H4A.5	1.82268	3.7921e-05
WBGene00002238	kars-1	-0.484807	3.93039e-05
WBGene00003740	nlp-2	1.67339	3.95064e-05
WBGene00011699	cyp-34A2	1.20649	3.95178e-05
WBGene00021158	Y4C6B.4	1.61914	3.95356e-05
WBGene00005444	srh-237	-1.3188	3.98748e-05
WBGene00016302	fbxc-7	3.69952	4.00653e-05
WBGene00022476	fbxa-75	3.67944	4.00884e-05
WBGene00009952	F53A2.7	-0.464443	4.0486e-05
WBGene00017759	sucl-2	-0.553542	4.18341e-05
WBGene00017901	igeg-1	0.909553	4.23004e-05
WBGene00005826	srw-79	3.47672	4.24403e-05
WBGene00019763	galt-1	1.50999	4.27366e-05
WBGene00012107	T27F6.8	0.906117	4.31232e-05
WBGene00012794	Y43E12A.2	0.82142	4.40646e-05
WBGene00007203	best-1	1.821	4.40739e-05
WBGene00016716	acs-17	0.932457	4.41545e-05
WBGene00014164	lact-2	0.661418	4.44834e-05
WBGene00015350	C02F5.7	0.695164	4.45234e-05
WBGene00005657	srr-6	1.96998	4.45527e-05
WBGene00009778	F46C5.1	2.06011	4.45764e-05
WBGene00000915	daf-21	-0.383552	4.46896e-05
WBGene00015941	C18A3.3	-0.576322	4.5177e-05
WBGene00013900	ugt-18	2.43665	4.52836e-05
WBGene00019261	H34I24.2	0.609222	4.53698e-05
WBGene00020528	lgc-54	1.28253	4.54755e-05
WBGene00006924	vig-1	-0.499711	4.60996e-05
WBGene00010277	F58G6.7	-0.977634	4.62963e-05
WBGene00020269	erfa-1	-0.499038	4.64648e-05
WBGene00019436	K06A9.2	1.09356	4.65091e-05
WBGene00018963	ucr-1	-0.483202	4.66008e-05
WBGene00016271	irld-23	3.52156	4.69359e-05
WBGene00016845	C50F7.5	4.09584	4.72985e-05
WBGene00007153	clec-41	1.05452	4.80993e-05
WBGene00017095	E02C12.10	3.60209	4.9338e-05
WBGene00008842	chil-28	3.6695	4.97654e-05
WBGene00001394	fat-2	0.640282	4.97805e-05
WBGene00009905	clec-240	3.67944	5.00313e-05
WBGene00001755	gst-7	0.527873	5.01888e-05
WBGene00004015	phb-2	-0.495022	5.02506e-05
WBGene00009049	F22B8.7	-0.830816	5.10163e-05
WBGene00017131	E04F6.15	0.819119	5.16015e-05
WBGene00016848	klo-1	0.768319	5.18084e-05
WBGene00010876	M05D6.3	1.10538	5.30358e-05
WBGene00003635	nhr-45	0.764663	5.34105e-05
WBGene00001477	fmo-2	2.07083	5.39103e-05
WBGene00022739	toe-1	-0.528748	5.48045e-05
WBGene00007347	C05G5.1	0.708649	5.49494e-05
WBGene00008019	C38H2.2	0.647203	5.51247e-05
WBGene00009906	clec-241	2.92962	5.54113e-05
WBGene00007624	hrde-1	-0.485811	5.56753e-05
WBGene00010795	M01A8.1	1.47873	5.58604e-05
WBGene00000668	col-93	-1.60883	5.60272e-05
WBGene00006471	nhr-233	3.10546	5.66585e-05
WBGene00018427	F44E7.5	-0.626664	5.7509e-05
WBGene00020954	W02G9.4	0.731024	5.86439e-05
WBGene00008589	F08G12.8	1.85853	5.90407e-05
WBGene00001076	dpy-17	0.635799	5.92184e-05
WBGene00007231	C01G10.4	2.16891	5.93037e-05
WBGene00022159	mppa-1	-0.594353	5.95541e-05
WBGene00014054	ZK669.4	-0.503751	5.99747e-05
WBGene00019760	calu-1	-0.488131	6.01008e-05
WBGene00018492	hpo-26	1.51358	6.03259e-05
WBGene00009380	F34H10.3	0.744911	6.07263e-05
WBGene00011839	T19C4.5	1.01225	6.07788e-05
WBGene00010094	tsfm-1	-0.584938	6.14291e-05
WBGene00000218	asp-5	0.499411	6.35423e-05
WBGene00015381	C03B1.13	0.846221	6.46017e-05
WBGene00007564	mrps-22	-0.54097	6.48193e-05
WBGene00009534	F38B7.3	0.633595	6.50787e-05
WBGene00006964	xrn-2	-0.608908	6.51867e-05
WBGene00009811	F47B8.10	1.39631	6.54725e-05
WBGene00016594	C42D4.1	0.811574	6.65627e-05
WBGene00021088	W08E12.7	-0.456061	6.66178e-05
WBGene00019014	F57C12.2	1.13773	6.68358e-05
WBGene00019565	cyp-35A3	-1.12242	6.73627e-05
WBGene00017945	F31D5.2	0.89224	6.848e-05
WBGene00045501	Y6G8.8	3.33262	6.86221e-05
WBGene00016865	ets-9	0.974665	6.99858e-05
WBGene00020881	T28A11.19	3.80199	7.02402e-05
WBGene00009319	mccc-1	-0.509049	7.16373e-05
WBGene00044563	T26C11.8	3.47067	7.22463e-05
WBGene00014057	ZK673.1	0.875815	7.23766e-05
WBGene00020035	egg-5	-0.541456	7.27215e-05
WBGene00015598	fbxa-163	3.12945	7.31991e-05
WBGene00000650	col-74	0.719656	7.39998e-05
WBGene00022441	Y110A2AL.4	0.884086	7.47105e-05
WBGene00011849	T19H5.4	0.603777	7.59831e-05
WBGene00013445	Y66D12A.19	-0.614355	7.72797e-05
WBGene00017905	F28F5.6	0.979665	7.72942e-05
WBGene00003702	nhr-112	1.29793	7.74712e-05
WBGene00001209	egl-45	-0.461563	7.88477e-05
WBGene00018886	npr-28	0.838434	7.88569e-05
WBGene00019819	R02D3.1	-0.534634	7.90095e-05
WBGene00007112	B0035.13	0.739403	7.93055e-05
WBGene00015802	flu-2	-0.6548	8.00081e-05
WBGene00010811	hmit-1.3	0.727727	8.17709e-05
WBGene00009226	cyp-37B1	2.86702	8.23087e-05
WBGene00005833	srw-86	2.03701	8.37054e-05
WBGene00015259	dod-20	2.07094	8.38206e-05
WBGene00010256	hrg-3	2.14368	8.38689e-05
WBGene00016788	C49G7.10	0.997787	8.47735e-05
WBGene00013906	ugt-5	0.753928	8.53063e-05
WBGene00005108	srd-30	3.43624	8.55932e-05
WBGene00007215	oxa-1	-0.559499	8.57676e-05
WBGene00021894	Y54G2A.32	1.14499	8.59002e-05
WBGene00007336	C05C12.4	0.747157	8.72319e-05
WBGene00019970	R08F11.7	2.52975	8.85188e-05
WBGene00002259	lbp-7	1.25503	8.86789e-05
WBGene00016119	C25H3.10	0.928436	8.91672e-05
WBGene00012005	2018-06-01	0.643531	8.95536e-05
WBGene00018897	F55F8.9	-0.591575	9.02633e-05
WBGene00006965	xtr-1	1.64139	9.05632e-05
WBGene00017478	F15A8.6	0.80198	9.10831e-05
WBGene00007686	tomm-40	-0.470364	9.17166e-05
WBGene00004952	spd-1	-0.523624	9.20313e-05
WBGene00005551	sri-39	3.67203	9.22892e-05
WBGene00000379	cct-4	-0.433718	9.43836e-05
WBGene00008309	nhr-170	1.37088	9.56368e-05
WBGene00017734	F23C8.5	-0.474633	9.62094e-05
WBGene00020865	T27E4.7	0.826782	9.73392e-05
WBGene00002083	inf-1	-0.449934	9.74664e-05
WBGene00022330	fbxa-80	1.32516	9.75772e-05
WBGene00001337	ears-1	-0.494051	9.77925e-05
WBGene00009649	F43C1.5	1.08782	9.95572e-05
WBGene00021898	Y54G2A.36	0.751344	0.000100443
WBGene00010749	K10D11.5	0.875936	0.000100511
WBGene00000088	aex-5	0.781896	0.000101098
WBGene00003009	lin-23	-0.52711	0.000101217
WBGene00015455	C04G6.5	1.85359	0.000102485
WBGene00001336	qars-1	-0.503028	0.000102579
WBGene00021145	clec-129	2.50217	0.00010287
WBGene00006925	vit-1	-1.80136	0.000103274
WBGene00002850	let-716	-0.509054	0.000106903
WBGene00012027	fbxa-127	2.03702	0.000106923
WBGene00018862	wago-2	-0.572057	0.000107939
WBGene00000111	alh-5	1.0207	0.000108003
WBGene00010658	K08D8.4	0.863274	0.000109345
WBGene00020393	T10B5.7	-0.627997	0.000109403
WBGene00001372	exo-3	-0.587031	0.000110263
WBGene00005634	srj-55	2.8069	0.000110845
WBGene00008809	cyp-13A11	3.86042	0.000112265
WBGene00235333	C24H12.18	3.25704	0.000112772
WBGene00005068	srb-3	3.33262	0.000113075
WBGene00020168	mct-5	-0.566034	0.000113115
WBGene00011526	cox-15	-0.51296	0.000114453
WBGene00017302	F09F7.5	0.689344	0.000115993
WBGene00014836	T09F5.12	0.908956	0.000118357
WBGene00001226	eif-3.C	-0.482593	0.000119021
WBGene00003829	nud-1	-0.507832	0.000119244
WBGene00017082	DC2.5	-0.928024	0.000119439
WBGene00006530	tba-4	-0.531267	0.000120155
WBGene00006099	str-33	3.10546	0.000120547
WBGene00020509	hex-1	0.714959	0.000121214
WBGene00002265	lec-2	0.527076	0.000122266
WBGene00019519	K08B5.2	1.09252	0.000123398
WBGene00018732	F53A9.9	1.28573	0.000123589
WBGene00002090	ins-7	1.91423	0.000123748
WBGene00043702	Y54G2A.7	1.21421	0.000124374
WBGene00017658	F21C10.9	-1.06733	0.000125035
WBGene00019963	R08E5.3	-0.559243	0.000125209
WBGene00017641	csr-1	-0.481897	0.000125611
WBGene00016831	sre-56	3.47672	0.000125734
WBGene00004728	sax-2	-0.715249	0.000127881
WBGene00006724	ubh-4	-0.506712	0.000128582
WBGene00008969	F20C5.4	0.982052	0.000128658
WBGene00012632	Y38H6C.20	1.31771	0.000128748
WBGene00007672	fbxa-136	2.87983	0.00012894
WBGene00020626	T20F5.4	0.711635	0.000129586
WBGene00016599	C42D8.1	0.797265	0.000130326
WBGene00005685	sru-22	3.47672	0.000130485
WBGene00016204	gsto-1	0.925146	0.000130659
WBGene00008199	C49C3.9	0.77607	0.000131647
WBGene00011517	cgt-1	0.970838	0.000132995
WBGene00022307	Y77E11A.2	0.606266	0.000133225
WBGene00011673	cyp-13A6	1.91362	0.000133844
WBGene00016406	C34D10.1	0.666115	0.000134414
WBGene00010928	clec-258	-2.26866	0.000135681
WBGene00008221	nhr-168	1.01526	0.00013585
WBGene00016752	C48E7.7	-3.15809	0.000136083
WBGene00010320	F59B10.4	0.798226	0.000137633
WBGene00006372	syx-2	0.839112	0.000139072
WBGene00003793	npp-7	-0.476567	0.000139118
WBGene00020068	cra-1	-0.493609	0.000139421
WBGene00206371	F28B12.6	3.14273	0.000139469
WBGene00001858	hil-7	0.860849	0.000140126
WBGene00014125	ZK863.8	0.915925	0.000140916
WBGene00018730	F53A9.7	1.65359	0.00014106
WBGene00000017	abf-6	0.945938	0.000141631
WBGene00005809	srw-62	3.5214	0.000141799
WBGene00002059	ife-1	-0.507273	0.000142205
WBGene00017183	scl-15	3.33262	0.000144147
WBGene00012516	sqst-4	3.20763	0.000144471
WBGene00000551	clx-1	3.30796	0.000144707
WBGene00006533	tba-7	0.759101	0.000145531
WBGene00017300	rpc-2	-0.48664	0.000146095
WBGene00000684	col-110	-1.78381	0.000146169
WBGene00006743	unc-3	1.2601	0.00014622
WBGene00018594	aman-3	0.819807	0.00014644
WBGene00012344	ola-1	-0.446736	0.000146944
WBGene00017430	F13H6.1	0.719064	0.000147611
WBGene00013439	Y66D12A.13	0.90954	0.000147922
WBGene00007260	olrn-1	0.84074	0.000149862
WBGene00002199	kin-15	-1.09372	0.000151839
WBGene00011060	R06C1.6	0.810565	0.000152485
WBGene00019854	R03H10.1	1.0126	0.000152756
WBGene00013997	ZK550.3	-0.473495	0.000152877
WBGene00021466	Y39G10AR.8	-0.448218	0.000153998
WBGene00011392	sbt-1	0.679652	0.000157381
WBGene00003085	lst-3	-0.439179	0.000157545
WBGene00044067	hke-4.1	-0.565473	0.000158131
WBGene00020962	W02H5.8	-0.61459	0.000158853
WBGene00011727	T12A7.6	1.098	0.000160363
WBGene00013946	ZK228.3	-0.768096	0.00016071
WBGene00006518	tag-173	-0.496042	0.000161433
WBGene00016728	C46H11.2	0.846347	0.000163968
WBGene00018997	F57B9.3	2.35756	0.000166487
WBGene00017085	E01A2.2	-0.462384	0.000167118
WBGene00021276	Y23H5B.5	-0.535846	0.000167852
WBGene00019046	F58E2.2	3.47672	0.000169197
WBGene00022333	fbxa-27	1.26701	0.000169835
WBGene00002087	ins-4	1.52253	0.000170078
WBGene00018903	F55G1.7	0.956415	0.000170647
WBGene00000765	coq-5	-0.548235	0.000171221
WBGene00007001	tufm-2	-0.515254	0.000171247
WBGene00000377	cct-1	-0.41404	0.000171784
WBGene00018106	F36H5.8	2.46206	0.000173233
WBGene00011213	R10E8.8	1.17467	0.000173339
WBGene00007463	C08H9.2	-0.425741	0.000173652
WBGene00003114	mab-23	3.47672	0.00017397
WBGene00001768	gst-20	0.641367	0.000174291
WBGene00045415	Y43F8B.15	3.18128	0.000174861
WBGene00015326	ivd-1	-0.463487	0.000174945
WBGene00022329	fbxa-79	1.06645	0.000175888
WBGene00009642	F42G4.5	0.771523	0.00017731
WBGene00015223	B0507.6	2.10097	0.000178091
WBGene00019168	H06I04.3	-0.501472	0.000179455
WBGene00011286	ttr-29	1.47376	0.000180084
WBGene00007964	cyp-25A2	0.718855	0.000180115
WBGene00004461	rpn-5	-0.454003	0.000181868
WBGene00050894	F49H6.15	2.15717	0.000182066
WBGene00010988	metr-1	-0.440424	0.000182727
WBGene00010457	K01C8.2	1.52444	0.000183292
WBGene00000170	aqp-2	0.656601	0.000184633
WBGene00015398	tag-293	3.67944	0.00018597
WBGene00020456	fbxa-60	0.765708	0.000187223
WBGene00001228	eif-3.E	-0.442402	0.000188619
WBGene00012481	Y18D10A.11	-0.557636	0.000188762
WBGene00008506	tkt-1	-0.418751	0.000188797
WBGene00004182	prk-1	0.567539	0.000190736
WBGene00020891	T28C12.4	0.532245	0.000191364
WBGene00008514	F02A9.4	-0.45247	0.000191954
WBGene00045412	C25F9.12	2.30784	0.000192617
WBGene00017687	ets-4	0.627788	0.000192973
WBGene00015786	C15B12.4	1.00886	0.000193301
WBGene00006617	tars-1	-0.464696	0.000194481
WBGene00020740	T23F4.2	1.08225	0.00019623
WBGene00003485	mua-6	-0.56667	0.000198412
WBGene00021487	comt-3	0.700543	0.000198867
WBGene00003606	nhr-7	0.965434	0.000200047
WBGene00002229	klp-19	-0.477028	0.000200225
WBGene00008591	F08H9.3	2.34985	0.000200378
WBGene00008127	ddo-1	1.00461	0.000200926
WBGene00019983	sti-1	-0.449291	0.000201278
WBGene00010747	K10D11.3	1.19743	0.000202116
WBGene00007989	fipr-22	1.22229	0.000202193
WBGene00011261	nphp-4	1.10779	0.00020231
WBGene00004875	smd-1	-0.610761	0.000202764
WBGene00017075	nap-1	-0.403689	0.000205412
WBGene00016738	C47D2.1	1.35978	0.000205532
WBGene00016392	sdha-2	-0.490007	0.000206613
WBGene00015369	ugt-51	1.01045	0.000206645
WBGene00019543	cif-1	-0.441676	0.000208332
WBGene00019488	K07D4.9	1.0418	0.000210248
WBGene00015565	C07D8.6	-0.466025	0.000211538
WBGene00008631	F10A3.1	3.11337	0.00021208
WBGene00003982	pes-9	-0.468762	0.000212207
WBGene00019322	ahcy-1	-0.359386	0.000212723
WBGene00003632	nhr-42	0.855035	0.00021339
WBGene00008820	F14F11.2	0.909596	0.0002134
WBGene00017686	tpp-2	-0.482412	0.000214492
WBGene00006096	str-30	3.30796	0.000215298
WBGene00018264	cyp-33C6	2.96596	0.000215648
WBGene00020346	T08B2.5	-0.490924	0.000217615
WBGene00011671	cyp-13A4	2.05497	0.000217878
WBGene00010475	K01F9.2	0.937975	0.000219896
WBGene00004504	rpt-4	-0.439756	0.000221099
WBGene00015955	C18B2.4	0.633645	0.000223236
WBGene00004187	prp-8	-0.452994	0.000223901
WBGene00014208	ZK1067.2	-0.502212	0.000224065
WBGene00006970	zag-1	0.855532	0.000225062
WBGene00012959	Y47H10A.3	2.43465	0.000225367
WBGene00000229	atp-2	-0.316027	0.000227251
WBGene00013941	ZK218.7	1.3381	0.00022736
WBGene00003518	nac-2	0.75301	0.000228174
WBGene00008915	F17C11.4	0.660164	0.00022832
WBGene00001530	gcy-3	3.02894	0.000228657
WBGene00006856	usp-14	-0.437973	0.000229322
WBGene00001577	gem-4	0.77647	0.000229441
WBGene00009804	F47B8.3	0.999968	0.000230062
WBGene00003720	nhr-130	0.897173	0.000231531
WBGene00005217	srg-60	2.48339	0.00023155
WBGene00017655	F21C10.5	2.48339	0.00023155
WBGene00012978	Y48B6A.1	-0.49635	0.000233262
WBGene00004094	ppw-2	-0.465369	0.000233287
WBGene00015295	acl-12	0.688113	0.000233436
WBGene00044760	Y71H2AM.25	2.68991	0.000234672
WBGene00015613	C08F1.10	1.02223	0.000235309
WBGene00003831	nuo-1	-0.408687	0.000236145
WBGene00185092	K08D8.7	1.27301	0.000236668
WBGene00015280	C01B10.6	0.56853	0.00023684
WBGene00008583	ugt-65	-0.998032	0.000239577
WBGene00017071	aagr-1	0.603111	0.000240544
WBGene00000559	cnc-5	3.33262	0.000240875
WBGene00009057	cept-1	-0.608552	0.000241376
WBGene00012610	Y38F1A.8	0.890172	0.000241409
WBGene00010834	mct-3	-0.510727	0.000245406
WBGene00019300	swt-1	0.754862	0.000246063
WBGene00010788	sulp-4	0.844713	0.000246246
WBGene00044488	Y54G2A.45	0.584007	0.000246359
WBGene00003618	nhr-19	0.75141	0.000247325
WBGene00001208	egl-44	0.640504	0.00024841
WBGene00017163	dnpp-1	-0.46482	0.000248699
WBGene00021322	Y34B4A.6	0.527952	0.000251269
WBGene00006463	nduf-2.2	-0.509656	0.000252757
WBGene00013489	Y69H2.14	-0.768565	0.00025329
WBGene00022808	ZK697.8	3.2778	0.000253694
WBGene00019380	K04C2.2	-0.489064	0.000254238
WBGene00008949	F19B6.3	-2.81572	0.000255518
WBGene00044378	Y49F6B.14	3.0501	0.000255702
WBGene00015561	C07A12.7	0.574095	0.00025586
WBGene00019492	K07E3.4	0.607691	0.000256906
WBGene00008229	C50F4.1	0.67382	0.000257018
WBGene00012077	T27A8.5	3.30796	0.000257947
WBGene00017615	srsx-32	3.20321	0.000260731
WBGene00013957	sre-23	1.75072	0.000261586
WBGene00021909	Y55B1BL.1	0.715468	0.000262578
WBGene00007218	C01A2.6	3.25019	0.000264547
WBGene00002879	let-754	-0.48544	0.000265034
WBGene00012253	clec-50	0.471544	0.000265291
WBGene00020682	T22D1.3	-0.479498	0.000266367
WBGene00006078	str-10	2.66351	0.00026661
WBGene00004502	rpt-2	-0.398216	0.000266958
WBGene00019766	M4.1	-0.479334	0.000267121
WBGene00005104	srd-26	3.2778	0.000267419
WBGene00000620	col-43	-2.13288	0.00026793
WBGene00005552	sri-40	-0.66463	0.000268211
WBGene00017205	F07C4.12	2.59221	0.000269098
WBGene00044116	srxa-13	3.33262	0.000269589
WBGene00019654	K11G9.3	-2.03026	0.000269762
WBGene00022587	ZC317.1	-1.75897	0.000270168
WBGene00008910	F17C8.3	0.9527	0.000271936
WBGene00001452	flp-9	0.6931	0.000272689
WBGene00012541	irld-55	3.31881	0.000272989
WBGene00021176	Y9C9A.1	1.86532	0.000273819
WBGene00007758	C27A7.8	0.901732	0.000275169
WBGene00006153	str-96	3.32036	0.000278
WBGene00022848	ZK1055.7	0.762387	0.000279136
WBGene00016407	C34D10.2	1.25948	0.000279373
WBGene00004414	rpl-3	-0.33462	0.000280248
WBGene00001250	elt-2	0.719825	0.000280976
WBGene00004184	T19D2.2	0.652704	0.000281281
WBGene00013837	fbxa-30	2.80105	0.000282859
WBGene00018343	F42A10.7	-0.827509	0.000284306
WBGene00021072	W07B8.4	2.06732	0.000285912
WBGene00022412	Y102A11A.2	0.943016	0.00028592
WBGene00010382	H12D21.6	3.12416	0.000286018
WBGene00003410	mrp-4	-0.457744	0.000287283
WBGene00044646	B0205.14	2.48236	0.000291199
WBGene00020700	T22F3.11	3.2558	0.000293929
WBGene00010060	F54E4.4	1.71735	0.000293943
WBGene00003926	pas-5	-0.483193	0.00029399
WBGene00013435	Y66D12A.9	-0.594936	0.000294296
WBGene00012810	Y43F8A.3	1.07711	0.00029497
WBGene00019042	fbxc-21	1.67271	0.000295159
WBGene00001686	gpd-4	-0.47135	0.000296882
WBGene00005780	srw-33	3.5248	0.000297384
WBGene00022847	ZK1055.6	0.75692	0.000299015
WBGene00007330	C05C10.3	-0.41154	0.000300097
WBGene00009126	pyk-1	-0.414702	0.000300179
WBGene00012000	T24H10.1	-0.496186	0.000300911
WBGene00000005	aat-4	-0.796377	0.000301729
WBGene00013544	Y75B8A.7	-0.507156	0.000302286
WBGene00007604	xbx-9	0.922064	0.000303278
WBGene00013485	Y69H2.10	1.42612	0.000303343
WBGene00015046	nlp-34	0.996517	0.000304319
WBGene00007913	cyp-36A1	0.721808	0.000305468
WBGene00013499	Y70G10A.3	0.71645	0.00030584
WBGene00015152	B0348.2	2.11559	0.000306046
WBGene00003778	nnt-1	1.97735	0.000306242
WBGene00003795	npp-9	-0.423394	0.000307467
WBGene00006510	mtrr-1	-0.533408	0.000307644
WBGene00010877	lact-4	0.680274	0.000308055
WBGene00006537	tbb-2	-0.352321	0.000309098
WBGene00001623	glt-5	1.02978	0.000309225
WBGene00022765	ZK546.14	-0.478044	0.000309627
WBGene00011527	cchl-1	-0.45545	0.000309943
WBGene00008616	fbxa-44	2.01882	0.000311184
WBGene00001391	far-7	1.77093	0.000311331
WBGene00021206	Y17G9B.9	-0.539454	0.000315155
WBGene00017781	F25E2.3	0.906579	0.000315536
WBGene00007617	rrbs-1	-0.505313	0.000316184
WBGene00009935	F52E10.4	1.22896	0.000316616
WBGene00008053	cdc-48.2	-0.406793	0.000316627
WBGene00002183	kat-1	-0.721459	0.00031722
WBGene00015362	fbxa-105	0.970427	0.000317261
WBGene00013380	Y62E10A.14	-0.491099	0.00031803
WBGene00007352	cdc-48.1	-0.405128	0.000318245
WBGene00022493	mrpl-45	-0.481972	0.000320358
WBGene00015676	mct-6	-0.497476	0.000321143
WBGene00021448	Y39D8A.1	-0.899789	0.00032389
WBGene00007232	C01G10.5	2.138	0.000325873
WBGene00011510	pdha-1	-0.392697	0.000327319
WBGene00006626	tsn-1	-0.441965	0.000328504
WBGene00003574	ncx-9	1.98392	0.0003288
WBGene00011081	R07B1.9	0.964509	0.000329167
WBGene00004383	rnh-2	-0.546095	0.000329908
WBGene00009741	drr-1	0.784311	0.000330791
WBGene00022599	ZC395.10	-0.472368	0.000330913
WBGene00045461	C25F9.14	1.01386	0.000331733
WBGene00015993	C18H7.1	1.77811	0.000333043
WBGene00001029	dnj-11	-0.435256	0.000333991
WBGene00022855	tcer-1	-0.44215	0.000336345
WBGene00006528	tba-1	-0.367335	0.000337437
WBGene00195174	K08E5.6	2.15717	0.000338663
WBGene00011042	R05H10.1	1.33494	0.000340751
WBGene00004825	skr-19	0.601402	0.000340934
WBGene00020497	T14A8.2	0.90338	0.000341126
WBGene00003779	nob-1	0.878328	0.000341393
WBGene00006133	str-71	2.48339	0.000341783
WBGene00006529	tba-2	-0.345775	0.000342733
WBGene00003093	lys-4	-0.622979	0.000342749
WBGene00017789	F25E5.8	0.773612	0.000343728
WBGene00006454	aex-4	0.967551	0.000344334
WBGene00008877	F16A11.2	-0.547813	0.000344398
WBGene00018893	tag-345	-0.50952	0.000344731
WBGene00020200	T04A6.1	0.734399	0.000345134
WBGene00044230	C36E8.6	3.33262	0.00034556
WBGene00044564	ZK813.6	3.029	0.000346444
WBGene00015538	sams-3	-0.499414	0.000349243
WBGene00008948	F19B6.1	-0.47801	0.000350658
WBGene00000386	cdc-25.1	-0.472946	0.000351254
WBGene00002069	ikb-1	0.794522	0.000351291
WBGene00017768	F25B4.5	-0.506773	0.000352608
WBGene00001456	flp-13	0.869888	0.000353081
WBGene00022722	ZK370.8	-0.457023	0.00035347
WBGene00010748	K10D11.4	2.48339	0.000353585
WBGene00011175	R09E10.5	0.705224	0.000353666
WBGene00000931	dao-5	-0.458058	0.000354962
WBGene00018339	abcf-3	-0.444042	0.000355767
WBGene00009035	gfat-2	-0.420564	0.000358942
WBGene00019644	cpt-4	0.582412	0.000359083
WBGene00012921	Y46G5A.36	1.52042	0.000360115
WBGene00015780	C14F11.4	-0.884499	0.000360507
WBGene00000378	cct-2	-0.393716	0.000361962
WBGene00022349	Y82E9BR.17	0.852554	0.000362076
WBGene00022834	ZK973.8	1.09021	0.0003625
WBGene00006512	abcf-1	-0.470627	0.000363528
WBGene00003620	nhr-21	1.18493	0.000364658
WBGene00019104	asp-7	3.52779	0.000364772
WBGene00013091	Y51B9A.9	1.26457	0.000366578
WBGene00008564	acox-1	-0.585054	0.000367664
WBGene00008625	scl-14	1.12261	0.000367706
WBGene00013340	tcc-1	-0.42097	0.000368209
WBGene00008273	C53B4.3	0.650301	0.000370846
WBGene00001599	glh-2	-0.501902	0.000371135
WBGene00000086	aex-3	0.688336	0.000371477
WBGene00019294	K02A6.3	0.659944	0.000372042
WBGene00014002	ZK593.2	1.46381	0.000373049
WBGene00006536	tbb-1	-0.355415	0.000373926
WBGene00020594	ugt-10	2.13075	0.000376097
WBGene00002010	hsp-6	-0.371738	0.000377212
WBGene00001566	acdh-13	-0.503245	0.000378955
WBGene00023501	F11E6.11	1.83954	0.00037935
WBGene00005808	srw-61	3.30796	0.000380039
WBGene00020801	T25D10.4	0.826334	0.000380432
WBGene00019678	K12H4.3	-0.490378	0.000382638
WBGene00014137	clec-187	0.627349	0.000383481
WBGene00001075	dpy-14	0.663609	0.000383967
WBGene00012110	T28A8.4	-0.528026	0.000384123
WBGene00007660	C17H1.7	1.67446	0.000387504
WBGene00016783	irg-2	1.30252	0.000387832
WBGene00016677	C45G9.6	0.758437	0.000388807
WBGene00008677	F11A5.9	0.474224	0.000389684
WBGene00017484	F15E6.3	0.6061	0.000390212
WBGene00000380	cct-5	-0.388931	0.000390574
WBGene00001772	gst-24	0.950541	0.000392146
WBGene00003721	nhr-131	0.905968	0.000392493
WBGene00001329	epn-1	0.480835	0.000393141
WBGene00016478	srt-72	3.0501	0.000393691
WBGene00016191	C28G1.6	1.03706	0.000393823
WBGene00004390	rnp-7	-0.468534	0.000396932
WBGene00219750	Y38C1AA.19	3.39516	0.000397008
WBGene00010165	F56H6.4	3.10546	0.000397455
WBGene00002084	ins-1	1.07739	0.000397712
WBGene00021340	Y34F4.5	0.763685	0.000398856
WBGene00004218	ptr-3	0.954903	0.00039948
WBGene00016797	C50A2.3	-1.04971	0.0004021
WBGene00019227	sgca-1	0.723228	0.000402861
WBGene00194907	E02H4.8	3.32609	0.000403112
WBGene00006705	ubc-8	0.776913	0.000405055
WBGene00000197	aars-2	-0.435099	0.000405312
WBGene00007453	fbxa-98	1.04651	0.000405489
WBGene00013808	sfa-1	-0.435746	0.000405902
WBGene00003992	pgl-1	-0.443487	0.000406766
WBGene00011412	mrpl-16	-0.535659	0.000407406
WBGene00013556	Y75B8A.23	-2.48477	0.000408294
WBGene00000767	coq-8	-0.479241	0.000408811
WBGene00022114	Y71F9AL.9	-0.375049	0.000408821
WBGene00014177	frg-1	-0.520214	0.000409486
WBGene00020391	cct-7	-0.397947	0.000412316
WBGene00012282	W05E10.5	1.25614	0.000415489
WBGene00001434	fkh-2	1.43618	0.000416809
WBGene00011701	srab-17	3.33262	0.000417119
WBGene00021930	Y55F3AM.13	-0.485871	0.000417791
WBGene00019608	ani-2	-0.434368	0.000419763
WBGene00003994	pgl-3	-0.450202	0.000420416
WBGene00003815	nars-1	-0.424203	0.00043473
WBGene00016942	C55B7.3	-0.882134	0.000435474
WBGene00044183	F09C6.13	1.8446	0.000435853
WBGene00001188	egl-20	0.850066	0.000437088
WBGene00003716	nhr-126	1.03221	0.000438668
WBGene00013214	Y54G11A.3	-0.507702	0.000438769
WBGene00022853	ZK1127.6	-0.66432	0.000438809
WBGene00015413	pdhb-1	-0.467405	0.000439294
WBGene00004086	pph-4.2	-0.50848	0.000442306
WBGene00008925	F17H10.1	0.515086	0.000442618
WBGene00008532	dpt-1	-0.464909	0.000443011
WBGene00019902	R05G6.10	0.72749	0.000443064
WBGene00001395	fat-3	0.52109	0.000444659
WBGene00007195	B0513.2	-0.504546	0.000454144
WBGene00016190	C28G1.5	0.665289	0.00045432
WBGene00013197	ttm-5	0.785749	0.000455342
WBGene00003130	map-2	-0.444919	0.00045752
WBGene00008027	scl-5	0.84948	0.000458289
WBGene00014089	ZK822.1	0.739394	0.000458433
WBGene00002226	klp-16	-0.470975	0.000459108
WBGene00015471	lmp-2	0.754485	0.000460099
WBGene00010251	sta-2	0.760669	0.000460245
WBGene00004374	rme-2	-0.463004	0.000463976
WBGene00013575	acs-5	-0.491993	0.000467645
WBGene00013899	ZC443.4	0.781573	0.000469092
WBGene00008920	eef-1G	-0.328395	0.000470585
WBGene00077770	M04D5.3	0.873354	0.000472261
WBGene00002233	kqt-1	0.879255	0.000474338
WBGene00006527	tax-6	0.588604	0.000475511
WBGene00013676	ekl-4	-0.454679	0.000475797
WBGene00005794	srw-47	3.52623	0.000475827
WBGene00021754	hpo-29	-0.489645	0.000477107
WBGene00018448	F45D11.1	2.02406	0.000477761
WBGene00001207	egl-43	0.763351	0.000479365
WBGene00008644	F10C2.3	0.924905	0.000480123
WBGene00020326	math-38	1.8014	0.000482408
WBGene00019612	gpcp-1	0.684883	0.000482618
WBGene00044090	srbc-33	3.47672	0.000483194
WBGene00010701	ent-2	-0.506562	0.000483977
WBGene00017371	sre-39	3.30796	0.000488028
WBGene00015076	B0238.12	1.23156	0.000491289
WBGene00002041	hum-8	0.566296	0.000492961
WBGene00022134	Y71G10AL.1	-0.410579	0.000497224
WBGene00008694	F11C1.5	-0.461926	0.000498007
WBGene00015293	C01C4.3	0.753177	0.000498047
WBGene00044492	Y54G2A.49	1.24753	0.000498864
WBGene00004132	ifet-1	-0.391684	0.000499564
WBGene00018782	cct-3	-0.397851	0.000499634
WBGene00003725	nhr-135	0.83123	0.000500275
WBGene00022490	Y119D3B.13	0.625347	0.000500496
WBGene00019914	clec-150	-0.463131	0.000501005
WBGene00013270	Y57A10A.31	-0.780528	0.000501685
WBGene00017241	pcyt-1	-0.530642	0.000503
WBGene00017436	F13H8.3	-0.604685	0.000503608
WBGene00004466	rpn-10	-0.422711	0.000503816
WBGene00013217	ddl-3	-0.532788	0.00050644
WBGene00018891	F55F8.3	-0.522231	0.000506463
WBGene00005309	srh-88	2.66351	0.00050652
WBGene00021813	Y53G8AR.6	-0.529578	0.000509209
WBGene00015354	snet-1	0.738618	0.000511155
WBGene00010239	F58B4.6	1.01008	0.000513631
WBGene00012341	catp-6	-0.480726	0.000516262
WBGene00012802	set-25	-0.472357	0.000522587
WBGene00020640	fbxa-73	2.99269	0.000526094
WBGene00018092	F36F12.1	1.481	0.000526855
WBGene00012592	Y38E10A.14	-1.20943	0.000527761
WBGene00020471	pho-14	0.48923	0.000528864
WBGene00020946	W02D7.11	3.50247	0.000529319
WBGene00021162	Y5H2A.1	3.0501	0.000531515
WBGene00000381	cct-6	-0.368912	0.000535387
WBGene00009840	fbxa-189	1.22868	0.000535808
WBGene00001512	gab-1	0.949311	0.000537196
WBGene00021332	Y34D9A.7	-0.468635	0.000545518
WBGene00012315	immt-2	-0.461217	0.000545992
WBGene00011000	R03G8.6	-0.544207	0.000547965
WBGene00004245	puf-9	0.502382	0.000555006
WBGene00005490	srh-286	2.9779	0.000555115
WBGene00004413	rpl-2	-0.407417	0.000557934
WBGene00022597	ZC395.5	1.1071	0.000559794
WBGene00011756	ctg-2	0.690604	0.000559806
WBGene00011580	ddx-19	-0.433105	0.000560227
WBGene00020070	rmd-6	-2.67656	0.000561937
WBGene00003902	pab-1	-0.319118	0.000564366
WBGene00003752	nlp-14	0.783771	0.000564887
WBGene00006144	str-85	3.0501	0.000565007
WBGene00011025	R05A10.8	3.30796	0.000566104
WBGene00007438	C08E8.2	3.20763	0.000567441
WBGene00021830	Y54E10A.10	-0.529806	0.000568949
WBGene00017283	F09E5.3	-0.488417	0.000571117
WBGene00021237	crtc-1	0.762637	0.000573404
WBGene00020115	mboa-6	-0.413529	0.000574215
WBGene00017119	E04A4.5	-0.50842	0.000574982
WBGene00000502	chp-1	-0.46871	0.000578307
WBGene00014006	ZK596.1	0.758059	0.000579015
WBGene00022021	Y61A9LA.10	-0.451342	0.00057977
WBGene00011239	pges-2	-0.469118	0.000580908
WBGene00011018	R05A10.1	0.872535	0.000582597
WBGene00016844	sucg-1	-0.446138	0.000583751
WBGene00012910	Y46G5A.20	1.31151	0.00058599
WBGene00002000	hrp-2	-0.411056	0.000589597
WBGene00009032	F21H7.10	1.63525	0.000590898
WBGene00006954	wrt-8	0.898814	0.000591131
WBGene00002244	laf-1	-0.492099	0.000591619
WBGene00021934	cct-8	-0.399412	0.000592274
WBGene00020383	T09B4.9	-0.456095	0.000594036
WBGene00044182	F09C6.12	2.93595	0.000597858
WBGene00018898	F55F10.1	-0.535594	0.000598736
WBGene00007122	B0250.5	-0.458419	0.000599532
WBGene00002195	kin-9	1.1693	0.000599666
WBGene00009092	tomm-20	-0.497696	0.000600368
WBGene00004033	pkc-2	0.530883	0.000601973
WBGene00016558	C41A3.1	-0.558283	0.00060452
WBGene00003785	nos-3	-0.434745	0.000604997
WBGene00005854	srw-107	2.15717	0.000605182
WBGene00015569	C07D10.5	0.653327	0.000605691
WBGene00001744	gars-1	-0.447584	0.000607565
WBGene00010260	ddx-17	-0.376389	0.000608378
WBGene00010789	sulp-5	1.15224	0.000608524
WBGene00003950	pbs-4	-0.464407	0.000609376
WBGene00008740	F13D12.5	-0.512003	0.00061295
WBGene00021660	Y48G1A.4	-0.517711	0.000614528
WBGene00010274	F58G6.3	-1.23214	0.000615099
WBGene00009512	F37H8.3	0.915881	0.000618082
WBGene00003877	pept-1	-0.45612	0.000618142
WBGene00020972	trpl-2	0.887948	0.000619487
WBGene00004024	php-3	0.771922	0.000621542
WBGene00001448	flp-5	0.972991	0.00062384
WBGene00012554	Y37D8A.16	0.727253	0.000625155
WBGene00005331	srh-112	3.0501	0.000626457
WBGene00007050	tag-184	-0.476777	0.000626951
WBGene00011051	pfs-2	-0.529736	0.00062751
WBGene00009692	F44E5.5	1.1488	0.000630413
WBGene00004155	pqn-73	0.70468	0.000636116
WBGene00002027	hsr-9	-0.444502	0.000642317
WBGene00003099	lys-10	2.91245	0.00064316
WBGene00015814	C16A3.10	-0.419971	0.000647621
WBGene00010518	K02E11.9	3.01223	0.000648791
WBGene00004996	spp-11	3.33262	0.000656024
WBGene00017422	F13C5.1	0.857076	0.000657006
WBGene00008385	D1081.7	-0.430316	0.000657185
WBGene00006565	tfg-1	-0.548849	0.00065732
WBGene00010989	R03D7.2	-0.523416	0.000658832
WBGene00004679	rars-1	-0.422451	0.000659001
WBGene00012308	oac-53	1.69038	0.000659537
WBGene00017340	F10D7.3	0.772496	0.000660189
WBGene00017692	F22B7.1	0.987682	0.000660605
WBGene00011768	oac-46	0.656916	0.000663425
WBGene00015577	ugt-64	-0.777043	0.000663618
WBGene00019162	eif-1.A	-0.447715	0.000668341
WBGene00044349	Y71G12B.32	2.66515	0.000670653
WBGene00019327	zip-2	0.483528	0.000671459
WBGene00009805	F47B8.4	1.84625	0.000672841
WBGene00018694	F52E1.5	1.07588	0.000673394
WBGene00009773	lipl-2	2.2981	0.000673886
WBGene00018341	F42A10.5	-0.40989	0.000675311
WBGene00016237	C29H12.6	0.779802	0.000677814
WBGene00001412	fem-2	-0.429318	0.000683334
WBGene00004416	rpl-5	-0.343863	0.000685707
WBGene00020301	T07D1.2	0.589037	0.000685872
WBGene00012397	Y6E2A.1	3.31881	0.000687164
WBGene00020196	T03G11.3	1.32334	0.000693209
WBGene00015275	C01B7.3	3.08718	0.00069498
WBGene00012713	Y39E4A.3	-0.525481	0.000695974
WBGene00004186	prpf-4	-0.428993	0.000700771
WBGene00018362	F42G9.1	-0.397431	0.000700865
WBGene00009616	F41D3.11	3.03831	0.000702929
WBGene00017703	F22E5.1	-0.930345	0.000704
WBGene00008213	C49F8.1	1.17795	0.000704074
WBGene00044417	C08F1.11	1.52322	0.000704349
WBGene00004460	rpn-3	-0.389529	0.000709079
WBGene00011159	chil-17	3.20763	0.000710543
WBGene00003544	nas-25	1.52671	0.00071104
WBGene00016061	hpo-15	0.573591	0.000713052
WBGene00004131	pqn-44	0.823389	0.000714353
WBGene00019259	H34C03.2	-0.399888	0.000714356
WBGene00003796	npp-10	-0.406712	0.00071457
WBGene00016628	C44B7.6	0.993561	0.000718523
WBGene00015079	B0244.4	2.88406	0.000723049
WBGene00003627	nhr-34	0.557319	0.00072321
WBGene00003746	nlp-8	0.935958	0.000728565
WBGene00015067	B0238.1	0.824263	0.000729076
WBGene00000794	crn-1	-0.429737	0.00074141
WBGene00020806	T25F10.3	0.641143	0.000742238
WBGene00021325	Y34B4A.9	0.48131	0.000743097
WBGene00009166	F26F2.1	1.80731	0.000744518
WBGene00009195	hpo-33	2.66351	0.000750325
WBGene00018808	F54D10.7	-0.598604	0.000751214
WBGene00012962	dmsr-5	1.32549	0.000751744
WBGene00010901	M28.10	0.538034	0.000751758
WBGene00012070	T26H5.8	2.14112	0.000752519
WBGene00007706	C25A1.4	-0.431686	0.000754264
WBGene00001431	fkb-6	-0.367215	0.000755984
WBGene00011596	T07G12.5	1.47638	0.000763707
WBGene00018769	mnat-1	-0.432798	0.000765823
WBGene00005023	sqv-5	-0.416142	0.000768105
WBGene00010369	chd-1	-0.432248	0.000769218
WBGene00002018	hsp-16.41	1.19013	0.000772789
WBGene00018017	F33G12.5	-0.459998	0.0007728
WBGene00013557	Y75B8A.24	-0.48368	0.000773237
WBGene00009084	F23B12.7	-0.436412	0.000773692
WBGene00007048	nfx-1	-0.414921	0.000775991
WBGene00003914	pam-1	-0.394018	0.000776397
WBGene00001595	gld-1	-0.423423	0.000776597
WBGene00020432	hpa-2	2.66351	0.0007769
WBGene00006244	str-211	2.8033	0.00077764
WBGene00006429	arrd-3	2.79258	0.000779519
WBGene00001441	fkh-9	0.85227	0.000781915
WBGene00010236	F58B4.3	0.728789	0.000788749
WBGene00020097	larp-1	-0.386664	0.000788824
WBGene00012596	nhr-234	3.03284	0.000789059
WBGene00002263	lea-1	1.27163	0.000791521
WBGene00013117	Y51H4A.23	2.66351	0.000797069
WBGene00003415	mars-1	-0.407828	0.000803928
WBGene00006590	toc-1	-0.447444	0.000806243
WBGene00008158	nhr-165	3.27035	0.000806302
WBGene00009061	F22G12.1	1.5992	0.000807105
WBGene00003156	mcm-4	-0.41013	0.00081108
WBGene00009867	F49C5.4	1.55584	0.00081233
WBGene00004364	ric-4	0.631273	0.000813146
WBGene00008498	F01D5.8	0.738839	0.000813734
WBGene00010351	cbd-1	-0.445078	0.000813762
WBGene00021899	Y54H5A.1	-0.435935	0.000814599
WBGene00019652	K11G9.1	1.2114	0.000815136
WBGene00017243	F08C6.5	1.81131	0.000817465
WBGene00006699	uba-1	-0.378821	0.000819375
WBGene00005394	srh-179	3.20763	0.000821203
WBGene00005164	srg-6	2.96134	0.000824926
WBGene00011601	zim-3	-0.502431	0.000826968
WBGene00010262	F58E10.7	0.725597	0.000827181
WBGene00019400	K04G7.1	-0.482413	0.00082935
WBGene00015114	B0281.8	3.20763	0.000834206
WBGene00008793	F14D7.6	-0.911114	0.000835791
WBGene00013037	Y49E10.18	0.605323	0.000836723
WBGene00011850	T20B3.1	0.827336	0.000839027
WBGene00010514	K02E11.5	1.00886	0.000839043
WBGene00003392	mog-4	-0.433006	0.00084026
WBGene00007975	gls-1	-0.422128	0.000841466
WBGene00002106	ins-23	2.10649	0.000846729
WBGene00020137	T01B10.5	1.74566	0.000848931
WBGene00021840	Y54E10BR.1	-0.537076	0.000850269
WBGene00014074	ZK757.2	1.09535	0.000853104
WBGene00008576	F08G2.4	0.712618	0.000854921
WBGene00044105	srbc-55	2.77068	0.000855319
WBGene00015681	C10G8.2	2.83758	0.00085611
WBGene00007235	C01G10.8	-0.378392	0.000856758
WBGene00002061	ife-3	-0.424696	0.000860909
WBGene00007779	C27D8.3	0.649323	0.00086177
WBGene00016894	C53B7.3	0.567404	0.000863323
WBGene00009211	wdr-46	-0.442433	0.000865368
WBGene00021004	W03F9.10	-0.397548	0.000868259
WBGene00012059	T26G10.1	-0.455784	0.000869198
WBGene00020887	T28B4.4	1.01289	0.000869395
WBGene00009895	scl-2	1.7481	0.00086995
WBGene00004189	pars-1	-0.400283	0.000870198
WBGene00016883	C52E2.4	1.35205	0.000871305
WBGene00015043	cyp-34A8	-0.59095	0.000872259
WBGene00017509	F16B4.7	2.49139	0.000872491
WBGene00018861	cutl-21	1.12054	0.00087261
WBGene00008389	D1086.2	1.41956	0.000872745
WBGene00007073	ugt-2	0.700556	0.00087708
WBGene00021321	Y34B4A.5	0.865286	0.000881597
WBGene00008286	C54C6.4	2.9779	0.000882659
WBGene00010793	LLC1.2	0.452238	0.000885866
WBGene00001227	eif-3.D	-0.390695	0.000887946
WBGene00018602	F48D6.4	0.565876	0.000891736
WBGene00008168	C48B4.3	1.20278	0.000892083
WBGene00019798	fbxb-32	2.84445	0.000895263
WBGene00194661	Y57G11C.1131	2.8069	0.000895806
WBGene00015656	srz-70	2.83758	0.000896932
WBGene00002152	iars-1	-0.435695	0.000897296
WBGene00001229	eif-3.F	-0.412485	0.000897471
WBGene00004344	rgs-1	0.950677	0.000900975
WBGene00011408	T04A8.6	-0.474752	0.000901674
WBGene00001500	ftn-1	-1.61574	0.000905015
WBGene00004501	rpt-1	-0.380099	0.000906055
WBGene00012917	Y46G5A.29	-0.773115	0.000908961
WBGene00020699	T22F3.10	1.55959	0.000910721
WBGene00009246	gfm-1	-0.418445	0.000912418
WBGene00003378	mml-1	0.522043	0.000914824
WBGene00012149	VF13D12L.3	-0.38651	0.000915692
WBGene00010212	fbxa-192	-0.668508	0.000916782
WBGene00021697	gcn-1	-0.433673	0.000917096
WBGene00020687	ruvb-2	-0.44363	0.000919395
WBGene00019468	K07B1.8	0.883153	0.000919679
WBGene00020171	T02H6.1	-0.449726	0.000920375
WBGene00018758	F53E10.1	0.582659	0.00092172
WBGene00022324	fbxa-26	1.01053	0.000921981
WBGene00021277	Y23H5B.6	-0.443336	0.000924113
WBGene00017984	F32D1.5	-0.346516	0.000924795
WBGene00003182	mef-2	0.592666	0.000928356
WBGene00000904	daf-8	0.642706	0.000928634
WBGene00001911	his-37	0.596194	0.000929462
WBGene00022176	Y71H2AM.11	-0.468116	0.000929694
WBGene00017162	ddx-23	-0.422575	0.000934768
WBGene00011753	T13F3.6	-1.70877	0.000935201
WBGene00020909	W01A11.1	0.465558	0.000938625
WBGene00007430	C08B6.10	0.777109	0.000939167
WBGene00009820	F47B10.9	0.646763	0.00093925
WBGene00021533	Y42G9A.3	0.520771	0.000949345
WBGene00009698	F44F1.6	0.873233	0.000950032
WBGene00021649	Y47G6A.25	-0.503413	0.000951408
WBGene00002076	imb-2	-0.424623	0.000953715
WBGene00006273	str-246	2.15717	0.000954757
WBGene00044455	F23F12.13	-1.38338	0.000957799
WBGene00001134	eat-3	-0.431824	0.000957904
WBGene00017989	nol-10	-0.45626	0.000958931
WBGene00007784	ruvb-1	-0.390347	0.000960306
WBGene00020080	math-37	1.37469	0.000961199
WBGene00009802	F47B8.1	3.20763	0.000962053
WBGene00006997	zyg-12	-0.426534	0.000963329
WBGene00020549	nmt-1	-0.417739	0.000963813
WBGene00006374	syx-4	-0.504385	0.000966131
WBGene00002079	xpo-2	-0.419455	0.000966989
WBGene00010280	rde-12	-0.428026	0.000968503
WBGene00008914	F17C11.2	0.715552	0.000970454
WBGene00000474	cey-3	-0.408241	0.000972559
WBGene00022464	Y110A7A.19	-0.489441	0.000973027
WBGene00016875	C52D10.1	-0.825451	0.000975761
WBGene00011798	T16G1.4	1.45348	0.000976237
WBGene00011694	T10G3.3	-0.742542	0.000979504
WBGene00004042	plk-1	-0.37132	0.000980745
WBGene00015920	C17G10.9	-0.413236	0.000981189
WBGene00006698	uaf-2	-0.416381	0.000981641
WBGene00021519	Y41D4B.17	0.937757	0.000983775
WBGene00011397	T03E6.8	0.940949	0.000983779
WBGene00000277	cab-1	0.627035	0.000984268
WBGene00044500	T19E7.6	0.795246	0.000985422
WBGene00015374	C03B1.3	2.66351	0.000986305
WBGene00010405	erfa-3	-0.391342	0.000987121
WBGene00007762	C27B7.5	-0.497193	0.000991502
WBGene00011128	R07H5.8	-0.364123	0.000995212
WBGene00000206	asb-1	-0.429012	0.000996816
WBGene00021425	ppgn-1	-0.473777	0.000997391
WBGene00021090	W08E12.9	2.15717	0.000997714
WBGene00006001	srx-110	2.66351	0.000999175
WBGene00022266	srt-56	2.15717	0.00100021
WBGene00021141	clec-134	2.66351	0.0010035
WBGene00005624	srj-40	2.15717	0.00100356
WBGene00007521	C11E4.7	-0.815856	0.00100446
WBGene00011704	sdz-31	2.95185	0.00100814
WBGene00019092	F59A7.5	0.802126	0.00101178
WBGene00011331	T01E8.1	0.628276	0.00101444
WBGene00017610	F19G12.2	2.15717	0.0010165
WBGene00004110	pqn-20	-0.455724	0.0010188
WBGene00002016	hsp-16.2	1.10359	0.00101953
WBGene00219239	K05F6.14	2.83758	0.00102171
WBGene00016652	got-2.1	-0.50163	0.00102258
WBGene00011817	T16H12.9	1.084	0.00102567
WBGene00015913	C17F4.7	0.784035	0.00103026
WBGene00021857	iffb-1	-0.433869	0.00103149
WBGene00017282	F09E5.2	-0.478848	0.00103493
WBGene00044977	F56C4.4	1.27241	0.00103728
WBGene00015481	C05D11.1	-0.400974	0.0010394
WBGene00012655	Y39A1A.17	3.01866	0.00104217
WBGene00005663	sars-1	-0.3904	0.00104483
WBGene00044313	M02D8.7	2.32888	0.00104623
WBGene00002225	klp-15	-0.424596	0.00104671
WBGene00001832	hcp-4	-0.424131	0.00104734
WBGene00015425	C04E6.11	-0.477071	0.0010479
WBGene00019684	K12H6.4	2.92962	0.00104937
WBGene00009391	F35C5.3	3.0501	0.0010503
WBGene00022869	ZK1240.4	2.83758	0.00105034
WBGene00010677	gtbp-1	-0.37048	0.00105222
WBGene00022210	Y73B3A.8	2.29287	0.00105778
WBGene00002073	ima-2	-0.373478	0.0010616
WBGene00044789	T07A9.14	-0.557876	0.00106201
WBGene00007247	C01G12.7	0.907528	0.00106382
WBGene00010650	K08C9.1	-1.83368	0.00106384
WBGene00010366	H05L14.1	-1.51999	0.00106473
WBGene00010790	sodh-1	2.05118	0.0010661
WBGene00008922	F17C11.11	0.470876	0.00106711
WBGene00006643	tsp-17	1.07051	0.00106776
WBGene00009554	F39B2.3	-0.499607	0.00106805
WBGene00007818	C30F2.4	2.0542	0.00107016
WBGene00010022	srbc-50	2.15717	0.00107028
WBGene00020579	T19D12.4	0.984388	0.0010709
WBGene00018696	pho-6	1.17936	0.00107145
WBGene00008903	F17A2.4	2.50217	0.00107472
WBGene00010844	prp-3	-0.419755	0.00107541
WBGene00022590	ZC317.7	-1.18671	0.00107621
WBGene00004458	rpn-1	-0.384862	0.0010778
WBGene00044901	Y41G9A.10	1.18795	0.00107948
WBGene00013284	daf-22	-0.477018	0.00108147
WBGene00008035	C39E9.12	-0.390958	0.00108271
WBGene00016008	C23F12.3	2.77068	0.00108294
WBGene00013498	Y70G10A.2	1.68888	0.00108627
WBGene00018785	F54A3.6	-0.482285	0.00108833
WBGene00005593	srj-5	2.48339	0.00108882
WBGene00021681	Y48G1C.8	-0.490592	0.00109035
WBGene00016371	C33H5.2	2.88399	0.00109362
WBGene00004243	puf-7	-0.497059	0.00109434
WBGene00011539	fbxa-135	2.79111	0.00109567
WBGene00021816	Y53G8AR.9	-0.403287	0.00109589
WBGene00017800	F25G6.9	-0.474919	0.00109764
WBGene00010785	top-2	-0.396952	0.00110082
WBGene00004469	rps-0	-0.313491	0.00110868
WBGene00206388	K10C2.14	-2.48502	0.00111027
WBGene00011723	T12A7.2	0.723521	0.00111223
WBGene00010530	srz-61	2.50217	0.0011126
WBGene00044375	F39E9.14	3.10546	0.00111672
WBGene00006945	wars-1	-0.424801	0.00111844
WBGene00003653	nhr-63	1.00144	0.00111873
WBGene00018802	F54D8.6	-0.410537	0.0011211
WBGene00001829	hcp-1	-0.452438	0.00112131
WBGene00008781	rpoa-2	-0.447306	0.00112596
WBGene00008341	ttr-44	1.24486	0.0011297
WBGene00004463	rpn-7	-0.386806	0.00113652
WBGene00004898	snb-2	0.622595	0.00113804
WBGene00012543	nkcc-1	-0.422452	0.0011394
WBGene00012645	mrpl-22	-0.527143	0.00114218
WBGene00007135	cdk-12	-0.419236	0.00114959
WBGene00001528	gcy-1	3.19682	0.0011525
WBGene00010374	rga-5	0.689133	0.00115328
WBGene00012738	eif-3.J	-0.435398	0.00115483
WBGene00018139	sre-24	2.48339	0.00115562
WBGene00015083	egg-1	-0.362875	0.00115579
WBGene00000677	col-103	-0.855823	0.00115711
WBGene00022253	hrpf-2	-0.405845	0.00116014
WBGene00018426	F44E7.4	-0.389606	0.00116145
WBGene00021801	Y53G8AL.3	2.48339	0.00116658
WBGene00012813	Y43F8B.2	0.523536	0.00116849
WBGene00022854	cin-4	-0.521639	0.00116852
WBGene00008599	F09A5.2	0.846046	0.00117164
WBGene00013646	Y105C5B.3	2.63627	0.00117466
WBGene00010504	K02D3.1	1.38349	0.00117716
WBGene00013104	Y51H4A.8	0.803637	0.00118034
WBGene00006933	vps-35	-0.443267	0.0011811
WBGene00011486	T05E12.3	1.03653	0.00118155
WBGene00001396	fat-4	0.406343	0.00118447
WBGene00005761	srw-14	2.15717	0.00118865
WBGene00016014	C23G10.7	-0.438184	0.00119411
WBGene00009189	F27D4.4	-0.400933	0.00119652
WBGene00002091	ins-8	2.83758	0.00119713
WBGene00020574	T19D7.6	1.48686	0.00120231
WBGene00007058	dmd-6	0.560559	0.00120778
WBGene00006870	vab-3	0.673396	0.00121003
WBGene00016147	cyp-32A1	0.774979	0.00121032
WBGene00010419	H28O16.1	-0.354222	0.00121178
WBGene00002228	klp-18	-0.457018	0.00121626
WBGene00007333	ufd-3	-0.414644	0.00122129
WBGene00003890	osm-10	0.893332	0.00122348
WBGene00005819	srw-72	2.15717	0.0012239
WBGene00001189	egl-21	0.684952	0.0012265
WBGene00005583	sri-71	2.66351	0.00123222
WBGene00017001	D1007.3	1.26035	0.00123255
WBGene00044640	B0432.14	1.04035	0.00123256
WBGene00005829	srw-82	3.10546	0.00123307
WBGene00001498	fars-3	-0.41189	0.00123398
WBGene00235298	F19B6.10	3.0501	0.001235
WBGene00044184	F11A5.16	2.48339	0.00123547
WBGene00000761	coq-1	-0.456809	0.00123774
WBGene00007277	asfl-1	-0.493675	0.00123938
WBGene00022745	ZK470.2	0.573442	0.00124259
WBGene00044176	C30G7.2	0.752517	0.00124483
WBGene00005470	srh-264	2.15717	0.00124777
WBGene00007966	C36A4.5	-0.553907	0.00124913
WBGene00003539	nas-20	-0.662304	0.00124993
WBGene00016361	C33G8.3	-1.76244	0.00125292
WBGene00014159	arrd-4	0.75418	0.00125875
WBGene00007389	glb-3	1.13379	0.0012619
WBGene00000009	aat-8	1.69776	0.00126262
WBGene00019275	rpac-40	-0.431526	0.00126327
WBGene00010044	F54C9.9	-0.459082	0.00126789
WBGene00021026	W04C9.4	-0.641042	0.00126817
WBGene00007525	C11G10.1	1.057	0.00127126
WBGene00013484	Y69H2.9	1.08371	0.00127398
WBGene00014165	puf-12	-0.401313	0.00127733
WBGene00022656	ZK105.5	2.79258	0.00127755
WBGene00013591	gcn-2	-0.438872	0.00128079
WBGene00010034	F54B11.11	-1.04598	0.00128516
WBGene00021413	srt-52	3.0501	0.00128819
WBGene00004408	rla-0	-0.336503	0.00129204
WBGene00044241	C53D6.11	1.07481	0.00129281
WBGene00006745	unc-5	0.580729	0.00129305
WBGene00005945	srx-54	2.66351	0.00129603
WBGene00012360	tat-3	-0.417652	0.00129643
WBGene00004475	rps-6	-0.37506	0.00129705
WBGene00001999	hrp-1	-0.388148	0.00130367
WBGene00017306	F09F9.1	0.932177	0.00130437
WBGene00020875	T28A11.13	2.66351	0.00130523
WBGene00000298	cat-4	0.523226	0.00130661
WBGene00044088	oac-2	2.15717	0.00130774
WBGene00014046	clec-60	1.55836	0.00130936
WBGene00008947	srz-16	3.33262	0.00131035
WBGene00020803	T25E4.1	0.886978	0.00131286
WBGene00012530	Y32F6A.5	0.412893	0.00131326
WBGene00017435	F13H8.2	-0.432688	0.00131586
WBGene00022276	nlp-40	0.472221	0.00131681
WBGene00018967	ddx-15	-0.40749	0.00131714
WBGene00003605	nhr-6	0.83957	0.00131733
WBGene00043995	F40F12.9	1.20573	0.0013187
WBGene00044399	F11F1.8	3.0501	0.00132136
WBGene00006092	str-25	2.48339	0.00132268
WBGene00021197	Y17G9A.4	1.36861	0.00132289
WBGene00022201	Y71H10B.1	-0.408866	0.00132858
WBGene00018890	F55F8.2	-0.438829	0.00133121
WBGene00001476	fmo-1	1.25313	0.00133306
WBGene00002153	iars-2	-0.426628	0.00133747
WBGene00001057	dpf-4	-0.422817	0.00133926
WBGene00000716	col-143	-0.897787	0.00134405
WBGene00009924	cfp-1	-0.422444	0.0013501
WBGene00018242	F40G9.6	1.46476	0.00135182
WBGene00015604	fbxa-160	2.41343	0.0013588
WBGene00001168	eef-1A.1	-0.340075	0.00135904
WBGene00000188	arl-3	0.770844	0.00136041
WBGene00011061	wago-1	-0.410149	0.00136094
WBGene00007831	srbc-83	2.15717	0.00136228
WBGene00007722	C25D7.15	1.44222	0.00136272
WBGene00018950	F56C9.6	-0.422823	0.00136838
WBGene00008159	C47F8.3	2.61453	0.00137045
WBGene00021562	nuo-5	-0.367228	0.00137222
WBGene00012825	Y43F8C.3	0.672128	0.00138163
WBGene00020932	dhod-1	-0.428515	0.00138257
WBGene00013260	rsr-2	-0.404326	0.00138339
WBGene00020976	oac-51	0.76123	0.00138445
WBGene00008703	clec-251	2.9779	0.00138501
WBGene00012234	W04A4.5	-0.450955	0.00138576
WBGene00010912	gmps-1	-0.417992	0.00138692
WBGene00020827	T26A8.4	-0.412313	0.00138737
WBGene00009199	F28B1.5	3.05157	0.00139179
WBGene00006818	unc-86	0.892387	0.00139428
WBGene00022353	Y82E9BR.21	0.986567	0.00139698
WBGene00019840	R02F11.2	1.04081	0.00139772
WBGene00016424	C34H4.1	0.676919	0.00140017
WBGene00022738	ZK418.9	-0.392429	0.00140215
WBGene00007150	acly-2	-0.393788	0.0014033
WBGene00018105	clec-19	2.66351	0.0014059
WBGene00020290	T06D4.1	-0.435822	0.00140982
WBGene00018959	F56D1.1	-0.4817	0.00141122
WBGene00015919	C17G10.7	1.20315	0.00141127
WBGene00000181	ard-1	-0.403301	0.00141231
WBGene00010354	cyp-31A2	-0.46341	0.00141318
WBGene00020110	R151.7	-0.394942	0.00141361
WBGene00019386	irld-42	2.96134	0.00142504
WBGene00015573	C07G1.7	-2.91567	0.00142509
WBGene00011856	T20D3.2	0.440849	0.00142574
WBGene00008961	F19H6.6	2.75862	0.00142599
WBGene00010977	R02D5.3	0.789105	0.00142707
WBGene00021083	W08E12.2	1.84925	0.00142753
WBGene00005099	srd-21	2.48339	0.0014288
WBGene00010794	dld-1	-0.371431	0.00143134
WBGene00010001	F53F8.4	0.604827	0.00143595
WBGene00015748	C14A11.2	1.37965	0.00143741
WBGene00016525	fbxa-12	2.10529	0.00144206
WBGene00009405	F35C11.6	0.950829	0.00144403
WBGene00020423	prp-19	-0.384442	0.00144511
WBGene00235350	Y54G2A.77	3.02546	0.00145061
WBGene00020293	nep-20	-2.72999	0.00145109
WBGene00012200	mltn-4	2.88399	0.00145122
WBGene00000214	asp-1	0.334799	0.00145289
WBGene00000715	col-142	-1.493	0.00146186
WBGene00006289	str-263	2.48339	0.00146433
WBGene00010955	M199.7	3.10546	0.00146685
WBGene00002080	xpo-3	-0.429043	0.00146984
WBGene00007092	B0001.7	-0.438584	0.00147104
WBGene00004740	scd-2	0.710992	0.00147134
WBGene00044321	mrps-30	-0.406247	0.00147467
WBGene00007615	set-31	-0.490639	0.0014751
WBGene00008818	srz-101	2.48339	0.00147534
WBGene00010624	mrps-15	-0.436689	0.00147974
WBGene00003925	pas-4	-0.46605	0.00148155
WBGene00008900	F16H6.10	0.700869	0.0014818
WBGene00007534	C12D8.1	-0.386364	0.00148269
WBGene00006671	twk-17	0.770034	0.00148386
WBGene00012130	slc-17.4	-0.564086	0.00148738
WBGene00016634	C44B11.4	1.10474	0.00148847
WBGene00000123	ama-1	-0.412683	0.00149661
WBGene00010847	M04B2.4	-0.460966	0.00150126
WBGene00001855	hil-4	-0.40223	0.00150725
WBGene00001035	dnj-17	-0.45163	0.0015078
WBGene00006700	uba-2	-0.413347	0.00151072
WBGene00009106	acs-12	0.659999	0.0015125
WBGene00010465	K01D12.6	-0.431421	0.00151467
WBGene00009488	oac-20	0.691283	0.00151524
WBGene00001430	fkb-5	-0.548336	0.00151531
WBGene00012665	pph-5	-0.509799	0.00151737
WBGene00011006	ugt-47	-0.535713	0.00151763
WBGene00005381	srh-165	2.48339	0.00151764
WBGene00004315	rbd-1	-0.402913	0.00152056
WBGene00013235	Y56A3A.16	-0.441909	0.00152752
WBGene00011488	nra-2	-0.369231	0.0015331
WBGene00015504	C06A5.6	-0.407985	0.00154129
WBGene00015944	C18A3.7	-2.46975	0.0015448
WBGene00000959	dgk-2	0.491198	0.00154559
WBGene00016284	C31B8.9	3.0501	0.00154634
WBGene00010139	F56A8.3	-0.443484	0.00155377
WBGene00004214	ptp-2	-0.399007	0.0015543
WBGene00013146	Y53C12B.7	0.96361	0.00155459
WBGene00020389	T10B5.3	-0.397894	0.0015659
WBGene00017637	F20D6.8	0.982424	0.00157585
WBGene00008338	pafo-1	-0.393945	0.00157972
WBGene00005889	srw-142	1.92216	0.0015804
WBGene00011577	fipr-12	1.92216	0.0015804
WBGene00013396	Y62H9A.8	1.92216	0.0015804
WBGene00021140	clec-131	1.92216	0.0015804
WBGene00022342	Y82E9BR.9	1.92216	0.0015804
WBGene00206495	F20E11.18	1.92216	0.0015804
WBGene00219381	C47A10.16	1.92216	0.0015804
WBGene00005907	srx-16	2.15717	0.00158853
WBGene00004698	rsp-1	-0.394749	0.00159074
WBGene00000772	cpb-3	-0.404999	0.00159081
WBGene00003418	msh-2	-0.420161	0.00159219
WBGene00003036	lin-53	-0.364533	0.00159287
WBGene00001167	eef-2	-0.287123	0.00160833
WBGene00009038	F22B3.7	2.83758	0.00160873
WBGene00007808	best-7	0.718792	0.0016088
WBGene00022583	mrps-18A	-0.534544	0.0016103
WBGene00021184	Y9C9A.17	2.66351	0.00161651
WBGene00009852	arrd-24	1.3843	0.00162125
WBGene00008707	F11E6.3	-0.710556	0.00162148
WBGene00020659	T21G5.1	-2.49196	0.00162525
WBGene00011507	T05H10.1	-0.40508	0.00162658
WBGene00011682	snt-7	1.16421	0.00162875
WBGene00016146	C26F1.1	0.935644	0.0016316
WBGene00045338	M01B2.13	1.96679	0.00163178
WBGene00015736	srsx-11	2.15185	0.00163188
WBGene00009102	F25B3.5	0.778136	0.00163805
WBGene00022892	ZK1290.11	3.10546	0.00163951
WBGene00007101	B0024.11	-0.417177	0.00164031
WBGene00044487	Y54G2A.44	3.14161	0.00164094
WBGene00012947	Y47H9C.1	1.00498	0.00164614
WBGene00000877	cyn-1	-0.554518	0.00164675
WBGene00021576	fbxc-51	0.567029	0.00164773
WBGene00016907	C53H9.2	-0.390403	0.00164905
WBGene00014063	clec-143	1.50719	0.00165341
WBGene00012988	ztf-22	0.590854	0.00165596
WBGene00023484	Y54G2A.37	2.92857	0.00165765
WBGene00004955	spd-5	-0.399373	0.00165773
WBGene00008061	C41G7.3	-0.449326	0.00165916
WBGene00021921	Y55F3AM.3	-0.428707	0.00165965
WBGene00009677	F44A6.5	0.589674	0.001661
WBGene00013156	Y53F4B.9	-0.470365	0.00166313
WBGene00003924	pas-3	-0.376349	0.00166682
WBGene00021914	magu-1	-0.517447	0.00166831
WBGene00006863	gyg-1	0.531415	0.00166994
WBGene00011383	T02E9.5	0.572969	0.00167266
WBGene00008926	F17H10.2	0.520414	0.00167348
WBGene00000453	ceh-32	0.63452	0.00167692
WBGene00004975	spe-39	-0.442473	0.00167972
WBGene00009082	dlat-1	-0.369399	0.00168265
WBGene00010540	K03H1.5	0.579264	0.00168491
WBGene00006793	unc-59	-0.396218	0.00169041
WBGene00010905	mrps-34	-0.534658	0.00169081
WBGene00011052	arrd-11	2.70433	0.00169386
WBGene00021897	ser-6	1.02315	0.00169575
WBGene00012095	pssy-2	-0.428572	0.00169797
WBGene00044743	C35B8.4	0.759834	0.00170095
WBGene00004923	snt-3	0.692129	0.00170313
WBGene00001804	gur-3	2.82046	0.00170857
WBGene00016995	D1005.1	-0.438149	0.00171571
WBGene00000554	cnb-1	0.503841	0.00171597
WBGene00019076	mrpl-24	-0.473451	0.00172132
WBGene00017380	F11D5.1	0.493284	0.0017232
WBGene00018409	F44B9.8	-0.43641	0.00172486
WBGene00022463	elpc-1	-0.43923	0.00172708
WBGene00045192	aho-3	-0.402992	0.00172757
WBGene00022668	ZK154.6	0.602625	0.00172864
WBGene00006977	zif-1	-0.445681	0.00172884
WBGene00022235	sqd-1	-0.321146	0.0017318
WBGene00010719	K09E4.1	-1.09409	0.00173886
WBGene00004090	ppp-1	-0.453687	0.00174044
WBGene00009921	F52B5.2	-0.417428	0.00174481
WBGene00012658	Y39A1A.21	-0.522462	0.00174519
WBGene00018636	F49E8.2	-0.407289	0.00174702
WBGene00012982	jmjd-2	-0.493344	0.00174871
WBGene00010056	smc-6	-0.403662	0.00175067
WBGene00007113	B0035.15	-0.469175	0.00175473
WBGene00018932	mrpl-2	-0.44088	0.00175556
WBGene00022148	Y71G12B.8	-0.384842	0.00175786
WBGene00012239	W04A8.4	0.66313	0.00175815
WBGene00023408	cex-2	0.729966	0.00176008
WBGene00008594	clec-57	0.620553	0.00176226
WBGene00004876	smf-1	0.531002	0.00176739
WBGene00017378	F11C7.6	2.60071	0.00176813
WBGene00013688	riok-2	-0.376511	0.00176824
WBGene00010353	H02I12.5	-0.425653	0.00176863
WBGene00003041	lin-61	-0.423191	0.00176925
WBGene00017698	F22B7.9	0.635686	0.00176969
WBGene00004217	ptr-2	-0.381124	0.00177224
WBGene00001665	gpa-3	0.990618	0.00177496
WBGene00013959	ZK265.7	0.715492	0.00177816
WBGene00020399	ztf-4	-0.43125	0.00177844
WBGene00021884	Y54G2A.19	-0.822399	0.0017813
WBGene00005941	srx-50	3.10546	0.00178699
WBGene00011985	T24D1.2	-0.410767	0.00179258
WBGene00017226	fbxa-53	1.57759	0.00179389
WBGene00019124	F59E12.9	-0.39134	0.00179409
WBGene00021916	Y55D5A.2	2.15717	0.00179891
WBGene00006210	str-165	3.0501	0.00180152
WBGene00008233	C50F4.8	0.593868	0.00180365
WBGene00016412	mrps-26	-0.453555	0.00180429
WBGene00001537	gcy-11	0.732563	0.00180475
WBGene00017299	molo-1	0.939085	0.00180874
WBGene00007111	B0035.12	-0.421519	0.00181341
WBGene00003253	mig-22	-0.393664	0.00181427
WBGene00044206	T26H5.9	2.18191	0.00181778
WBGene00001840	hel-1	-0.326403	0.00182569
WBGene00006646	tsp-20	0.795841	0.00182736
WBGene00001460	flp-17	0.690424	0.00182814
WBGene00002219	klp-7	-0.392006	0.00182966
WBGene00011450	ttr-22	1.64683	0.0018318
WBGene00005913	srx-22	2.83758	0.00183666
WBGene00001816	haf-6	-0.444966	0.00183937
WBGene00013637	Y105C5A.13	2.75862	0.00184238
WBGene00019600	rga-3	-0.419125	0.00184325
WBGene00003798	npp-12	-0.407781	0.00184362
WBGene00020077	R52.5	2.83758	0.00184404
WBGene00016556	math-21	2.12754	0.00184757
WBGene00021686	Y48G8AL.5	-0.368474	0.00184769
WBGene00019433	acdh-3	-0.376941	0.00185
WBGene00016257	C30E1.8	3.10546	0.00185053
WBGene00001813	haf-3	-0.421216	0.0018509
WBGene00001166	eftu-2	-0.374626	0.00185388
WBGene00019072	fbxc-8	2.27339	0.00185519
WBGene00010263	wago-4	-0.409334	0.00185874
WBGene00003155	mcm-3	-0.381043	0.00186146
WBGene00002131	inx-9	-0.585253	0.00186468
WBGene00003846	odd-2	0.725973	0.00186633
WBGene00006968	yars-1	-0.427507	0.00187007
WBGene00004411	rpc-1	-0.418364	0.00187257
WBGene00016016	C23G10.10	3.1615	0.00187682
WBGene00006988	zyg-1	-0.413494	0.0018811
WBGene00008319	C54G10.1	2.75565	0.00189833
WBGene00019137	ceh-85	2.15185	0.00190133
WBGene00000875	cyk-4	-0.390665	0.00190387
WBGene00005936	srx-45	1.052	0.00190388
WBGene00003229	mex-3	-0.366875	0.00190519
WBGene00003777	nmy-2	-0.392847	0.00190553
WBGene00003001	lin-12	0.620753	0.00190741
WBGene00006147	str-88	2.37353	0.00190865
WBGene00008480	E04D5.1	-0.36292	0.00190996
WBGene00009256	tut-2	-0.479727	0.00191533
WBGene00010290	F58H1.7	0.757712	0.00191613
WBGene00009150	clec-234	2.48339	0.00191877
WBGene00010902	M79.2	0.523405	0.00192788
WBGene00018036	F35C8.5	0.497296	0.00193021
WBGene00022644	dod-19	0.390703	0.00193065
WBGene00021555	Y45G5AM.2	-0.467601	0.00193278
WBGene00000023	abt-5	-1.20843	0.00193375
WBGene00021093	W08F4.3	-0.383669	0.00193662
WBGene00021772	math-45	0.9855	0.00194061
WBGene00022736	ZK418.7	0.741488	0.00194745
WBGene00003789	npp-3	-0.387591	0.00195307
WBGene00010746	K10D11.2	1.62974	0.00195797
WBGene00001001	dis-3	-0.430324	0.00195844
WBGene00009633	F42E11.3	2.0636	0.00195845
WBGene00012306	W06F12.2	0.475062	0.00196009
WBGene00001571	gei-14	-0.415675	0.00196686
WBGene00010659	K08D8.5	0.649635	0.00196823
WBGene00001539	gcy-13	1.72132	0.00196862
WBGene00000532	clh-5	-0.408652	0.00197272
WBGene00016140	rpb-2	-0.392634	0.00197422
WBGene00001564	icl-1	0.897258	0.00197517
WBGene00013007	Y48E1B.8	-1.52002	0.00197673
WBGene00020142	aak-2	0.454275	0.0019789
WBGene00000831	ctl-2	0.492665	0.00198183
WBGene00020247	T05B11.4	-0.736096	0.00198381
WBGene00007854	C31H5.1	1.78323	0.00198967
WBGene00003669	nhr-79	0.672904	0.0019907
WBGene00016163	C27D9.1	-0.445117	0.00199094
WBGene00001973	hmg-3	-0.400712	0.00199269
WBGene00007842	C31E10.1	3.10792	0.00199337
WBGene00001793	gsy-1	-0.358992	0.00199925
WBGene00013273	2018-03-05	0.76138	0.00200222
WBGene00016265	nmur-4	0.723003	0.00200606
WBGene00005124	srd-46	2.8069	0.00201281
WBGene00013924	rad-23	-0.383132	0.00201387
WBGene00018204	F39F10.4	1.18257	0.00201898
WBGene00021467	Y39G10AR.9	-0.427964	0.00201982
WBGene00021192	Y14H12B.2	-0.411436	0.0020262
WBGene00004465	rpn-9	-0.353914	0.00202994
WBGene00016325	C32E8.9	-0.523402	0.00203713
WBGene00011211	R10E8.5	2.66351	0.00203921
WBGene00008964	mltn-9	-0.624718	0.0020407
WBGene00014669	C06G8.3	0.555719	0.0020463
WBGene00000016	abf-5	0.899509	0.00204677
WBGene00006694	twk-44	2.21316	0.0020493
WBGene00003522	nas-3	-1.12431	0.00204932
WBGene00001259	emb-5	-0.363385	0.00205144
WBGene00005595	srj-7	2.66351	0.00205461
WBGene00007787	C27H6.8	-0.414747	0.00205763
WBGene00013735	Y111B2A.12	-0.379509	0.00205897
WBGene00003947	pbs-1	-0.404457	0.00206118
WBGene00001445	flp-2	0.8858	0.00206157
WBGene00012494	nhr-232	0.863008	0.00206223
WBGene00000475	cey-4	-0.359155	0.0020639
WBGene00016775	C49D10.7	2.29287	0.00207506
WBGene00001820	ham-1	0.656637	0.00207578
WBGene00001977	hmg-12	-0.380582	0.00207699
WBGene00017765	gcst-1	-0.371071	0.00207732
WBGene00004775	2018-09-01	-0.419156	0.00207879
WBGene00016269	C30G4.4	0.705664	0.00208052
WBGene00001037	dnj-19	-0.322996	0.00208331
WBGene00020757	ucr-2.3	-0.406656	0.00208705
WBGene00001688	gpr-1	-0.492742	0.00208803
WBGene00003607	nhr-8	0.474841	0.00209091
WBGene00021253	Y22D7AL.15	0.679216	0.00209095
WBGene00022413	Y102A11A.3	0.475509	0.00209099
WBGene00008388	D1086.1	0.881643	0.00209247
WBGene00013213	Y54G11A.2	-0.480291	0.00209449
WBGene00012933	mib-1	-0.527783	0.00209463
WBGene00005801	srw-54	2.29287	0.00209768
WBGene00007877	C33A11.1	0.567169	0.00210423
WBGene00011430	T04C12.8	1.11747	0.00210653
WBGene00014058	ZK673.2	0.371673	0.00210808
WBGene00006695	twk-45	1.56721	0.00210899
WBGene00009993	F53F4.11	-0.365908	0.00211026
WBGene00004178	prg-1	-0.382323	0.00211231
WBGene00022335	Y82E9BR.2	-0.479485	0.00212043
WBGene00015267	chin-1	-0.423136	0.00212046
WBGene00005205	srg-48	2.8033	0.00212121
WBGene00022257	puf-11	-0.378042	0.00212294
WBGene00011350	perm-1	-0.409499	0.00212781
WBGene00012126	T28D6.6	-0.387418	0.00213082
WBGene00022758	ZK488.6	2.83758	0.00213447
WBGene00009517	clec-167	1.59094	0.00213868
WBGene00017591	F19C7.1	0.416163	0.00214086
WBGene00005649	srp-8	1.22415	0.00214299
WBGene00004723	sap-49	-0.415787	0.00214349
WBGene00012546	Y37D8A.4	0.461897	0.00214582
WBGene00007927	C34C12.8	-0.520381	0.00214733
WBGene00017220	F07F6.8	0.431788	0.00214817
WBGene00003075	lrx-1	0.93917	0.00215013
WBGene00017755	zip-8	0.766378	0.00215335
WBGene00011340	ugt-30	-1.40409	0.002155
WBGene00019776	M6.4	1.80723	0.00215564
WBGene00008000	slc-17.2	-0.366486	0.00215636
WBGene00017609	F19G12.1	2.15717	0.00215959
WBGene00012936	Y47D3A.29	-0.400444	0.0021633
WBGene00013515	Y73F4A.2	0.73363	0.00216775
WBGene00000288	cal-4	0.754871	0.0021704
WBGene00009093	F23H12.3	0.878257	0.00217053
WBGene00018118	F36H12.2	-0.571772	0.00217346
WBGene00015092	mrpl-47	-0.489961	0.00217722
WBGene00019247	syp-4	-0.424153	0.00217791
WBGene00000490	che-11	0.972787	0.00217976
WBGene00005642	srp-1	0.621898	0.00218
WBGene00013096	mcd-1	-0.389182	0.00218137
WBGene00011158	chil-16	3.03284	0.00218264
WBGene00020221	T05A7.3	2.66351	0.00218474
WBGene00008783	F14B6.2	0.751264	0.0022006
WBGene00004811	skr-5	1.69979	0.00220277
WBGene00020284	mel-46	-0.395677	0.00220343
WBGene00002845	let-711	-0.3483	0.00220587
WBGene00000553	cmk-1	0.782227	0.00220778
WBGene00016002	C18H9.3	-0.417425	0.00220996
WBGene00001164	efn-3	-1.37454	0.00221398
WBGene00003026	lin-41	-0.366548	0.00221586
WBGene00019368	K03H6.2	0.588882	0.00222742
WBGene00012854	Y44A6D.3	0.513377	0.00222794
WBGene00003163	mdl-1	0.574393	0.00222936
WBGene00005790	srw-43	1.92216	0.00223456
WBGene00006131	str-69	1.92216	0.00223456
WBGene00006272	str-245	1.15932	0.00223596
WBGene00006531	tba-5	1.02594	0.00224258
WBGene00018415	nhr-184	1.02186	0.00224599
WBGene00017099	E02H9.1	3.03831	0.00224628
WBGene00011287	glb-24	1.00802	0.00224662
WBGene00045433	F49D11.10	-0.439076	0.00225368
WBGene00009661	patr-1	-0.3575	0.00225539
WBGene00001390	far-6	0.473992	0.00226012
WBGene00013525	irld-59	2.48339	0.00226903
WBGene00011884	enol-1	-0.286922	0.00227076
WBGene00011090	R07B7.6	0.707153	0.00227371
WBGene00009922	F52B5.3	-0.422497	0.00227526
WBGene00018266	nhr-183	0.912319	0.00227615
WBGene00004392	rnr-2	-0.323864	0.00227732
WBGene00017328	F10C5.2	-0.369225	0.00228608
WBGene00009660	F43G6.8	0.597455	0.00229293
WBGene00018958	F56C11.6	0.59512	0.00229755
WBGene00008166	saps-1	-0.380744	0.00229977
WBGene00044344	mrpl-39	-0.41311	0.00230277
WBGene00045103	T09E11.12	2.15717	0.00230564
WBGene00005385	srh-169	2.92962	0.00230796
WBGene00022789	lron-2	0.856352	0.00231049
WBGene00004108	pqn-18	0.59387	0.00231051
WBGene00219414	F14H3.15	2.77068	0.00231305
WBGene00006309	sul-2	1.06065	0.00231377
WBGene00004459	rpn-2	-0.360565	0.00231743
WBGene00003923	pas-2	-0.422188	0.00231871
WBGene00000479	cgh-1	-0.352146	0.00232156
WBGene00005508	srh-304	2.8069	0.00233479
WBGene00000838	cul-3	-0.368907	0.00233817
WBGene00007083	AH10.2	2.8069	0.00234011
WBGene00020683	ribo-1	-0.353124	0.00234384
WBGene00003577	ndg-4	-0.47633	0.00234722
WBGene00022549	ZC196.5	0.70078	0.00234772
WBGene00004823	skr-17	-0.543679	0.00235509
WBGene00000503	cht-1	0.514447	0.00235663
WBGene00005694	sru-31	2.15185	0.00235986
WBGene00005969	srx-78	2.15185	0.00235986
WBGene00001171	egl-2	0.729234	0.00236208
WBGene00012824	Y43F8B.14	1.0458	0.00236284
WBGene00195059	C54E10.8	2.88861	0.00237331
WBGene00011166	chil-22	0.918481	0.0023787
WBGene00001600	glh-3	-0.473974	0.00238296
WBGene00001661	gop-2	-0.423128	0.00238403
WBGene00008428	D2085.3	-0.449389	0.00238497
WBGene00018021	F34D6.1	1.50444	0.00238634
WBGene00011578	npr-20	0.92956	0.00238744
WBGene00000835	cuc-1	-0.707666	0.00238746
WBGene00003863	old-2	2.66351	0.00238863
WBGene00008760	F13E9.11	0.513274	0.00238979
WBGene00006869	vab-2	0.680347	0.00238985
WBGene00010350	H01G02.3	0.739494	0.00239146
WBGene00018303	F41G3.10	0.519457	0.00239218
WBGene00010168	F56H6.7	2.8069	0.00239263
WBGene00005776	srw-29	2.48339	0.00239281
WBGene00002101	ins-18	0.812712	0.00239588
[truncated: 18,150 more rows]

## Sheet: Table S2. Zinc_reg_genes_RNASeq
Supplementary Table 2. Wild type significantly expressed genes under excess zinc conditions (200mM Zn/ 0mM Zn) as obtained from RNAseq data. FDR ≥0.05, p-value ≥0.001
Wormbase ID	Gene name	Log2 Fold-Change (200mM Zn/ 0mM Zn)	p-value
WBGene00012683	asp-17	6.95043	7.34261e-14
WBGene00003473	mtl-1	6.91589	3.19762e-27
WBGene00019886	R05D8.9	6.90569	3.14437e-17
WBGene00000412	cdr-1	6.62468	1.49176e-22
WBGene00012682	asp-16	6.0242	8.22116e-11
WBGene00001781	gst-33	5.82738	1.98676e-15
WBGene00000372	cyp-13A7	5.82034	6.78564e-08
WBGene00013493	clec-9	5.70895	6.46127e-06
WBGene00012036	clec-103	5.54232	7.89755e-09
WBGene00015834	math-5	5.52485	2.37187e-10
WBGene00011009	cyp-14A4	5.44586	1.20838e-16
WBGene00021011	W03G1.5	5.19646	1.56919e-10
WBGene00015835	math-6	5.06062	1.67194e-09
WBGene00019675	K12D9.1	4.79587	6.34685e-07
WBGene00021122	W09G12.8	4.60003	1.77636e-07
WBGene00021491	comt-4	4.5747	4.7393e-10
WBGene00044278	F09C6.14	4.56098	2.85133e-08
WBGene00009114	F25D7.5	4.51632	1.51327e-07
WBGene00003474	mtl-2	4.44757	8.73031e-21
WBGene00008597	clec-55	4.42935	1.57134e-07
WBGene00015911	C17F4.3	4.40372	1.3407e-06
WBGene00008396	D1086.9	4.32272	1.03479e-06
WBGene00008617	F09C6.3	4.30835	2.12967e-07
WBGene00022319	Y82E9BL.2	4.29762	2.14768e-06
WBGene00007864	C32H11.1	4.26759	7.3323e-09
WBGene00018647	F49F1.7	4.211	3.51485e-22
WBGene00012067	sqst-3	4.20873	1.19373e-05
WBGene00016785	C49G7.7	4.16442	6.60506e-12
WBGene00018182	F38E1.10	4.12943	4.73116e-06
WBGene00138721	C54D10.14	4.11998	1.17987e-05
WBGene00016845	C50F7.5	4.09584	4.72985e-05
WBGene00044181	F09C6.11	4.06282	2.10156e-06
WBGene00011622	T08G5.1	4.01962	1.47385e-08
WBGene00009914	F49H6.13	4.00768	1.83323e-05
WBGene00021580	clec-174	3.97113	1.32985e-06
WBGene00007822	clec-202	3.96829	5.90549e-06
WBGene00008850	F15B9.6	3.94448	1.07551e-11
WBGene00011821	cdf-2	3.90593	2.34432e-21
WBGene00007360	C06B3.1	3.87418	1.25671e-05
WBGene00008809	cyp-13A11	3.86042	0.000112265
WBGene00007656	C17H1.3	3.85212	2.63767e-05
WBGene00012467	arrd-8	3.85034	1.47937e-06
WBGene00021118	clec-125	3.83129	7.96832e-10
WBGene00015399	cyp-35A1	3.82855	4.37047e-11
WBGene00007097	B0024.4	3.82289	2.25208e-07
WBGene00000555	cnc-1	3.81998	3.35646e-05
WBGene00005757	srw-10	3.81998	6.05053e-06
WBGene00018643	F49F1.1	3.81384	1.29142e-21
WBGene00005548	sri-36	3.81042	9.30852e-06
WBGene00017709	F22E5.11	3.80528	1.51177e-05
WBGene00009907	F49H6.3	3.80528	9.77398e-06
WBGene00005671	sru-8	3.80528	3.21677e-05
WBGene00020881	T28A11.19	3.80199	7.02402e-05
WBGene00001767	gst-19	3.76396	1.11466e-11
WBGene00006130	str-68	3.70612	2.51325e-05
WBGene00016302	fbxc-7	3.69952	4.00653e-05
WBGene00015884	C17B7.10	3.68346	8.90527e-06
WBGene00009905	clec-240	3.67944	5.00313e-05
WBGene00022476	fbxa-75	3.67944	4.00884e-05
WBGene00015398	tag-293	3.67944	0.00018597
WBGene00005551	sri-39	3.67203	9.22892e-05
WBGene00008842	chil-28	3.6695	4.97654e-05
WBGene00019089	clec-206	3.66898	1.2881e-05
WBGene00018755	bcmo-2	3.66389	2.68149e-21
WBGene00000781	cpr-1	3.63447	5.5349e-11
WBGene00017095	E02C12.10	3.60209	4.9338e-05
WBGene00015602	fbxa-158	3.59051	3.53129e-05
WBGene00019104	asp-7	3.52779	0.000364772
WBGene00005794	srw-47	3.52623	0.000475827
WBGene00005780	srw-33	3.5248	0.000297384
WBGene00016271	irld-23	3.52156	4.69359e-05
WBGene00005809	srw-62	3.5214	0.000141799
WBGene00020946	W02D7.11	3.50247	0.000529319
WBGene00019046	F58E2.2	3.47672	0.000169197
WBGene00003114	mab-23	3.47672	0.00017397
WBGene00044090	srbc-33	3.47672	0.000483194
WBGene00016831	sre-56	3.47672	0.000125734
WBGene00005685	sru-22	3.47672	0.000130485
WBGene00005826	srw-79	3.47672	4.24403e-05
WBGene00006070	str-2	3.47672	2.89153e-05
WBGene00006282	str-256	3.47672	1.8645e-05
WBGene00044563	T26C11.8	3.47067	7.22463e-05
WBGene00022547	ZC196.3	3.45239	3.68587e-05
WBGene00005108	srd-30	3.43624	8.55932e-05
WBGene00009215	thn-2	3.40231	1.0441e-18
WBGene00219750	Y38C1AA.19	3.39516	0.000397008
WBGene00044230	C36E8.6	3.33262	0.00034556
WBGene00000559	cnc-5	3.33262	0.000240875
WBGene00017183	scl-15	3.33262	0.000144147
WBGene00004996	spp-11	3.33262	0.000656024
WBGene00011701	srab-17	3.33262	0.000417119
WBGene00005068	srb-3	3.33262	0.000113075
WBGene00044116	srxa-13	3.33262	0.000269589
WBGene00045501	Y6G8.8	3.33262	6.86221e-05
WBGene00194907	E02H4.8	3.32609	0.000403112
WBGene00008584	F08G5.6	3.32241	1.2922e-22
WBGene00018731	F53A9.8	3.32134	3.77837e-06
WBGene00006153	str-96	3.32036	0.000278
WBGene00001756	gst-8	3.31947	5.31253e-06
WBGene00012541	irld-55	3.31881	0.000272989
WBGene00016859	srt-5	3.31881	1.00554e-05
WBGene00012397	Y6E2A.1	3.31881	0.000687164
WBGene00017199	clec-45	3.31245	2.13275e-11
WBGene00000551	clx-1	3.30796	0.000144707
WBGene00011025	R05A10.8	3.30796	0.000566104
WBGene00017371	sre-39	3.30796	0.000488028
WBGene00005808	srw-61	3.30796	0.000380039
WBGene00006096	str-30	3.30796	0.000215298
WBGene00012077	T27A8.5	3.30796	0.000257947
WBGene00005188	srg-31	3.28263	4.67467e-06
WBGene00005104	srd-26	3.2778	0.000267419
WBGene00022808	ZK697.8	3.2778	0.000253694
WBGene00008158	nhr-165	3.27035	0.000806302
WBGene00006628	tsp-2	3.26055	1.8685e-10
WBGene00235333	C24H12.18	3.25704	0.000112772
WBGene00020700	T22F3.11	3.2558	0.000293929
WBGene00007218	C01A2.6	3.25019	0.000264547
WBGene00189950	C39B5.14	3.23726	5.11163e-06
WBGene00015114	B0281.8	3.20763	0.000834206
WBGene00007438	C08E8.2	3.20763	0.000567441
WBGene00011159	chil-17	3.20763	0.000710543
WBGene00009802	F47B8.1	3.20763	0.000962053
WBGene00012516	sqst-4	3.20763	0.000144471
WBGene00005394	srh-179	3.20763	0.000821203
WBGene00006196	str-149	3.20763	1.35001e-05
WBGene00017615	srsx-32	3.20321	0.000260731
WBGene00008615	F09C6.1	3.18787	1.37283e-07
WBGene00045415	Y43F8B.15	3.18128	0.000174861
WBGene00018260	cyp-33C7	3.17115	3.0866e-10
WBGene00008988	F20G2.5	3.17073	4.24819e-12
WBGene00016180	C28C12.4	3.16869	1.67706e-17
WBGene00016017	C23G10.11	3.16001	2.8154e-08
WBGene00206371	F28B12.6	3.14273	0.000139469
WBGene00015598	fbxa-163	3.12945	7.31991e-05
WBGene00010382	H12D21.6	3.12416	0.000286018
WBGene00019549	K09C4.4	3.11636	1.18291e-05
WBGene00008631	F10A3.1	3.11337	0.00021208
WBGene00010165	F56H6.4	3.10546	0.000397455
WBGene00006471	nhr-233	3.10546	5.66585e-05
WBGene00006099	str-33	3.10546	0.000120547
WBGene00021494	Y40B10B.1	3.09568	3.29425e-05
WBGene00015275	C01B7.3	3.08718	0.00069498
WBGene00010019	F54B8.4	3.08027	1.10903e-13
WBGene00012712	ttm-1	3.06901	1.49189e-21
WBGene00044658	C01G10.17	3.05341	1.30491e-06
WBGene00005331	srh-112	3.0501	0.000626457
WBGene00016478	srt-72	3.0501	0.000393691
WBGene00006144	str-85	3.0501	0.000565007
WBGene00044378	Y49F6B.14	3.0501	0.000255702
WBGene00021162	Y5H2A.1	3.0501	0.000531515
WBGene00009616	F41D3.11	3.03831	0.000702929
WBGene00012596	nhr-234	3.03284	0.000789059
WBGene00044564	ZK813.6	3.029	0.000346444
WBGene00001530	gcy-3	3.02894	0.000228657
WBGene00015225	B0507.8	3.01755	2.62285e-07
WBGene00189956	Y34F4.6	3.01734	4.6931e-07
WBGene00010518	K02E11.9	3.01223	0.000648791
WBGene00045457	F33H12.7	2.99941	1.32449e-11
WBGene00020640	fbxa-73	2.99269	0.000526094
WBGene00008286	C54C6.4	2.9779	0.000882659
WBGene00005490	srh-286	2.9779	0.000555115
WBGene00018264	cyp-33C6	2.96596	0.000215648
WBGene00005164	srg-6	2.96134	0.000824926
WBGene00021601	Y46H3A.5	2.94207	5.07466e-07
WBGene00044182	F09C6.12	2.93595	0.000597858
WBGene00009906	clec-241	2.92962	5.54113e-05
WBGene00003099	lys-10	2.91245	0.00064316
WBGene00015079	B0244.4	2.88406	0.000723049
WBGene00007672	fbxa-136	2.87983	0.00012894
WBGene00009226	cyp-37B1	2.86702	8.23087e-05
WBGene00001158	ech-9	2.86562	4.69809e-12
WBGene00018707	oac-31	2.8591	6.26001e-07
WBGene00019798	fbxb-32	2.84445	0.000895263
WBGene00015681	C10G8.2	2.83758	0.00085611
WBGene00015656	srz-70	2.83758	0.000896932
WBGene00021862	fbxa-48	2.83264	3.58204e-05
WBGene00011672	cyp-13A5	2.8161	4.9872e-08
WBGene00005634	srj-55	2.8069	0.000110845
WBGene00194661	Y57G11C.1131	2.8069	0.000895806
WBGene00006244	str-211	2.8033	0.00077764
WBGene00013837	fbxa-30	2.80105	0.000282859
WBGene00006429	arrd-3	2.79258	0.000779519
WBGene00044105	srbc-55	2.77068	0.000855319
WBGene00008483	E04D5.4	2.75778	2.74779e-11
WBGene00008043	C40H1.8	2.74351	2.30057e-10
WBGene00006627	tsp-1	2.74187	2.343e-09
WBGene00011321	fil-1	2.72808	9.75444e-07
WBGene00007440	C08E8.4	2.71256	1.01359e-09
WBGene00020760	T24C4.4	2.69622	7.24052e-12
WBGene00017764	F25A2.1	2.69038	4.20758e-12
WBGene00044760	Y71H2AM.25	2.68991	0.000234672
WBGene00044349	Y71G12B.32	2.66515	0.000670653
WBGene00015374	C03B1.3	2.66351	0.000986305
WBGene00020432	hpa-2	2.66351	0.0007769
WBGene00009195	hpo-33	2.66351	0.000750325
WBGene00005309	srh-88	2.66351	0.00050652
WBGene00006001	srx-110	2.66351	0.000999175
WBGene00006078	str-10	2.66351	0.00026661
WBGene00013117	Y51H4A.23	2.66351	0.000797069
WBGene00021585	clec-74	2.65703	2.56035e-08
WBGene00007829	oac-5	2.63707	1.18372e-05
WBGene00011330	T01D3.6	2.61786	2.32183e-07
WBGene00007810	C29F7.1	2.61651	5.61227e-15
WBGene00018645	F49F1.5	2.60302	7.1405e-10
WBGene00017205	F07C4.12	2.59221	0.000269098
WBGene00008301	dct-3	2.58454	5.32634e-06
WBGene00004144	pqn-60	2.57053	1.33899e-11
WBGene00021048	W05H9.1	2.56988	1.14699e-08
WBGene00007885	ugt-21	2.55503	1.28379e-15
WBGene00022570	sdz-35	2.53172	1.55658e-05
WBGene00019970	R08F11.7	2.52975	8.85188e-05
WBGene00004183	prk-2	2.5277	9.54997e-16
WBGene00008602	oac-14	2.51499	3.16485e-17
WBGene00020774	T24E12.5	2.50846	6.52713e-08
WBGene00016281	C31B8.4	2.50593	3.29744e-05
WBGene00021145	clec-129	2.50217	0.00010287
WBGene00011947	T23F1.3	2.50217	3.74461e-05
WBGene00017509	F16B4.7	2.49139	0.000872491
WBGene00018261	cyp-33C5	2.48441	4.72875e-08
WBGene00017655	F21C10.5	2.48339	0.00023155
WBGene00010748	K10D11.4	2.48339	0.000353585
WBGene00005217	srg-60	2.48339	0.00023155
WBGene00006133	str-71	2.48339	0.000341783
WBGene00044646	B0205.14	2.48236	0.000291199
WBGene00018106	F36H5.8	2.46206	0.000173233
WBGene00007833	oac-6	2.45283	3.92454e-15
WBGene00013900	ugt-18	2.43665	4.52836e-05
WBGene00012959	Y47H10A.3	2.43465	0.000225367
WBGene00007072	ugt-1	2.42969	5.87872e-15
WBGene00003096	lys-7	2.42644	5.41466e-06
WBGene00017594	F19C7.4	2.41631	4.4623e-13
WBGene00044772	T23E7.6	2.40059	1.09226e-06
WBGene00050899	T10C6.15	2.39701	1.05663e-06
WBGene00045401	T26F2.3	2.37972	1.3352e-05
WBGene00018997	F57B9.3	2.35756	0.000166487
WBGene00008591	F08H9.3	2.34985	0.000200378
WBGene00044280	W02A2.9	2.32435	2.29628e-09
WBGene00004987	spp-2	2.32247	2.64904e-05
WBGene00045412	C25F9.12	2.30784	0.000192617
WBGene00009773	lipl-2	2.2981	0.000673886
WBGene00011733	T12D8.5	2.28204	5.7334e-12
WBGene00017498	pud-4	2.27217	1.18017e-06
WBGene00007807	C29F3.7	2.26355	3.0511e-18
WBGene00017501	pud-3	2.24978	1.00021e-06
WBGene00002260	lbp-8	2.23929	1.46548e-06
WBGene00007605	asp-10	2.23806	3.23596e-11
WBGene00010062	lipl-1	2.23443	3.68658e-07
WBGene00019404	K05B2.4	2.2317	2.2916e-09
WBGene00019699	math-34	2.22114	2.45529e-07
WBGene00008577	F08G2.5	2.22112	5.98306e-11
WBGene00001786	gst-38	2.20581	3.35116e-11
WBGene00012629	Y38H6C.17	2.20318	2.24777e-05
WBGene00011364	T02B5.3	2.20268	4.79787e-12
WBGene00018725	F53A9.2	2.19447	1.73986e-07
WBGene00007366	C06B3.7	2.19146	4.3274e-09
WBGene00007811	C29F7.2	2.17497	2.54087e-17
WBGene00007231	C01G10.4	2.1689	5.93037e-05
WBGene00050894	F49H6.15	2.15717	0.000182066
WBGene00195174	K08E5.6	2.15717	0.000338663
WBGene00005854	srw-107	2.15717	0.000605182
WBGene00006273	str-246	2.15717	0.000954757
WBGene00021090	W08E12.9	2.15717	0.000997714
WBGene00010256	hrg-3	2.14368	8.38689e-05
WBGene00012070	T26H5.8	2.14112	0.000752519
WBGene00007232	C01G10.5	2.138	0.000325873
WBGene00020895	T28D9.3	2.13129	4.66063e-15
WBGene00020594	ugt-10	2.13075	0.000376097
WBGene00015152	B0348.2	2.11559	0.000306046
WBGene00002106	ins-23	2.10649	0.000846729
WBGene00015223	B0507.6	2.10097	0.000178091
WBGene00011800	T16G1.6	2.09553	4.97891e-10
WBGene00015259	dod-20	2.07094	8.38206e-05
WBGene00001477	fmo-2	2.07083	5.39103e-05
WBGene00021072	W07B8.4	2.06733	0.000285912
WBGene00009778	F46C5.1	2.06011	4.45764e-05
WBGene00014136	ZK896.5	2.05962	2.13989e-11
WBGene00011671	cyp-13A4	2.05497	0.000217878
WBGene00018724	F53A9.1	2.03788	7.70786e-06
WBGene00012027	fbxa-127	2.03702	0.000106923
WBGene00005833	srw-86	2.03701	8.37054e-05
WBGene00015227	B0507.10	2.0357	1.38553e-06
WBGene00018448	F45D11.1	2.02406	0.000477761
WBGene00206354	F27E5.9	2.02225	1.53052e-06
WBGene00008616	fbxa-44	2.01882	0.000311184
WBGene00003574	ncx-9	1.98392	0.0003288
WBGene00009957	F53B2.8	1.97915	1.72172e-13
WBGene00003778	nnt-1	1.97735	0.000306242
WBGene00018971	clec-67	1.97065	8.77623e-13
WBGene00005657	srr-6	1.96998	4.45527e-05
WBGene00014132	ZK896.1	1.96612	1.9906e-09
WBGene00012961	Y47H10A.5	1.96414	2.14182e-11
WBGene00015947	C18A11.1	1.95967	2.07329e-09
WBGene00045416	Y37H2A.14	1.95636	3.39923e-07
WBGene00194695	B0462.5	1.93019	5.9009e-06
WBGene00000783	cpr-3	1.91606	8.00293e-13
WBGene00018931	ugt-52	1.91473	3.21696e-08
WBGene00002090	ins-7	1.91422	0.000123748
WBGene00011673	cyp-13A6	1.91362	0.000133844
WBGene00019803	PDB1.1	1.898	6.86133e-13
WBGene00001753	gst-5	1.88309	9.85641e-14
WBGene00045411	C25F9.11	1.8713	3.21077e-07
WBGene00021176	Y9C9A.1	1.86532	0.000273819
WBGene00012013	ugt-54	1.86448	2.9069e-09
WBGene00008589	F08G12.8	1.85853	5.90407e-05
WBGene00022181	pho-9	1.85824	2.50455e-11
WBGene00015455	C04G6.5	1.85359	0.000102485
WBGene00009805	F47B8.4	1.84625	0.000672841
WBGene00044183	F09C6.13	1.8446	0.000435853
WBGene00019830	hrg-1	1.84456	9.81042e-12
WBGene00023501	F11E6.11	1.83954	0.00037935
WBGene00004236	ptr-22	1.82705	4.50096e-08
WBGene00018430	nhr-142	1.82471	7.59376e-07
WBGene00013101	Y51H4A.5	1.82268	3.7921e-05
WBGene00007203	best-1	1.821	4.40739e-05
WBGene00010740	K10D3.6	1.82041	1.31237e-09
WBGene00015044	cyp-34A9	1.81936	2.0067e-09
WBGene00007361	oac-3	1.81794	7.6334e-06
WBGene00022891	ZK1290.10	1.81284	9.4452e-06
WBGene00017243	F08C6.5	1.81131	0.000817465
WBGene00015052	clec-52	1.80785	1.84325e-06
WBGene00009166	F26F2.1	1.80731	0.000744518
WBGene00018646	mul-1	1.80175	7.67599e-10
WBGene00020326	math-38	1.80141	0.000482408
WBGene00007460	C08F11.13	1.78837	9.25366e-10
WBGene00003995	pgp-1	1.7841	2.40983e-14
WBGene00015993	C18H7.1	1.77811	0.000333043
WBGene00006539	tbb-6	1.77625	8.45643e-10
WBGene00001391	far-7	1.77093	0.000311331
WBGene00018413	cyp-33C4	1.7698	1.72081e-07
WBGene00004810	skr-4	1.76819	3.54803e-11
WBGene00015010	ptps-1	1.76226	6.78664e-08
WBGene00194926	K08D8.12	1.75846	9.03946e-07
WBGene00013901	ugt-16	1.75319	5.40681e-12
WBGene00019564	K09D9.1	1.75284	8.76475e-08
WBGene00013957	sre-23	1.75072	0.000261586
WBGene00009895	scl-2	1.7481	0.00086995
WBGene00019859	R03H10.7	1.74795	1.54544e-05
WBGene00020137	T01B10.5	1.74566	0.000848931
WBGene00011957	T23F11.6	1.73126	8.25987e-06
WBGene00009710	F44G3.10	1.72151	2.65418e-06
WBGene00010060	F54E4.4	1.71735	0.000293943
WBGene00016506	C37H5.2	1.71191	9.14018e-10
WBGene00017471	F14H12.3	1.70883	1.01224e-08
WBGene00012144	T28H10.3	1.70295	8.85652e-06
WBGene00006611	tre-5	1.70257	8.88818e-12
WBGene00010341	glo-3	1.70212	1.12988e-09
WBGene00004878	smf-3	1.69744	8.48988e-08
WBGene00011445	T04F8.7	1.69669	4.15397e-09
WBGene00012308	oac-53	1.69038	0.000659537
WBGene00007660	C17H1.7	1.67446	0.000387504
WBGene00009432	F35E12.8	1.67434	7.58699e-09
WBGene00003740	nlp-2	1.67339	3.95064e-05
WBGene00019042	fbxc-21	1.67271	0.000295159
WBGene00018353	fbxa-182	1.66936	1.38887e-07
WBGene00021590	Y46D2A.2	1.66587	1.38023e-11
WBGene00013540	Y75B8A.3	1.66222	1.56165e-09
WBGene00009429	F35E12.5	1.65881	1.23988e-06
WBGene00005228	srh-2	1.65707	1.124e-05
WBGene00011799	T16G1.5	1.65562	1.88476e-05
WBGene00005003	spp-18	1.65428	1.86254e-07
WBGene00018730	F53A9.7	1.65359	0.00014106
WBGene00007957	C35C5.8	1.64309	5.56895e-07
WBGene00011083	glo-1	1.64215	1.54853e-07
WBGene00006965	xtr-1	1.64139	9.05632e-05
WBGene00009032	F21H7.10	1.63525	0.000590898
WBGene00021121	W09G12.7	1.63273	4.68717e-07
WBGene00011404	T03F7.7	1.63126	1.86224e-11
WBGene00019105	asp-8	1.62295	1.08604e-09
WBGene00018803	fbxa-24	1.62202	1.36474e-07
WBGene00017861	F27D9.2	1.62035	5.30714e-11
WBGene00021158	Y4C6B.4	1.61914	3.95356e-05
WBGene00044468	Y69A2AL.2	1.60443	1.68875e-09
WBGene00017771	F25B4.8	1.60305	1.89084e-08
WBGene00015220	B0507.3	1.60282	3.26479e-07
WBGene00009061	F22G12.1	1.5992	0.000807105
WBGene00004123	pqn-36	1.59042	3.01624e-08
WBGene00010752	K10G4.3	1.58916	2.9267e-05
WBGene00007919	C34C6.7	1.58829	3.35249e-07
WBGene00018351	F42G2.2	1.58087	2.32991e-08
WBGene00011643	slc-17.9	1.57058	1.75516e-05
WBGene00011894	ttr-23	1.56096	1.38382e-05
WBGene00010660	K08D8.6	1.55991	1.75636e-13
WBGene00020699	T22F3.10	1.55959	0.000910721
WBGene00009867	F49C5.4	1.55584	0.00081233
WBGene00045400	C54D10.13	1.55362	1.94693e-05
WBGene00013976	hizr-1	1.55052	4.1909e-07
WBGene00016425	C34H4.2	1.5492	2.06562e-11
WBGene00017361	F10E9.12	1.53863	4.21785e-09
WBGene00016866	coel-1	1.53213	3.0292e-09
WBGene00003544	nas-25	1.52671	0.00071104
WBGene00010457	K01C8.2	1.52444	0.000183292
WBGene00017840	ttm-2	1.52394	3.48366e-07
WBGene00009803	F47B8.2	1.52376	8.98775e-08
WBGene00044417	C08F1.11	1.52322	0.000704349
WBGene00002087	ins-4	1.52253	0.000170078
WBGene00012921	Y46G5A.36	1.52042	0.000360115
WBGene00044396	ZK1290.14	1.51631	1.54658e-08
WBGene00018492	hpo-26	1.51359	6.03259e-05
WBGene00018354	F42G2.5	1.51093	2.04837e-05
WBGene00019763	galt-1	1.50999	4.27366e-05
WBGene00017443	F13H8.11	1.50808	1.75349e-06
WBGene00002188	kgb-2	1.50519	1.7648e-06
WBGene00016332	C32F10.4	1.49208	5.95585e-11
WBGene00003572	ncx-7	1.48512	2.45963e-10
WBGene00018092	F36F12.1	1.481	0.000526855
WBGene00010795	M01A8.1	1.47873	5.58604e-05
WBGene00011596	T07G12.5	1.47638	0.000763707
WBGene00011286	ttr-29	1.47376	0.000180084
WBGene00007506	C10C5.2	1.47331	1.22832e-05
WBGene00010124	F55G11.4	1.47261	8.28721e-11
WBGene00011824	T18D3.7	1.47202	4.50421e-09
WBGene00011429	T04C12.7	1.47057	2.73961e-05
WBGene00021369	siah-1	1.4685	1.57284e-11
WBGene00007365	C06B3.6	1.46495	1.16055e-11
WBGene00014002	ZK593.2	1.46381	0.000373049
WBGene00011798	T16G1.4	1.45348	0.000976237
WBGene00018384	F43C11.7	1.44558	1.02385e-08
WBGene00015930	C17H12.4	1.44556	7.56436e-10
WBGene00019146	H02F09.3	1.44538	2.49947e-05
WBGene00001434	fkh-2	1.43618	0.000416809
WBGene00021635	Y47G6A.5	1.43297	1.9437e-11
WBGene00013485	Y69H2.10	1.42612	0.000303343
WBGene00015574	irg-1	1.42585	2.09738e-05
WBGene00008389	D1086.2	1.41956	0.000872745
WBGene00021397	Y38C1AA.6	1.41753	3.51606e-05
WBGene00010133	F55H12.2	1.41197	1.10522e-08
WBGene00015859	C16D9.4	1.4093	3.49156e-07
WBGene00010769	asah-1	1.40767	7.30151e-08
WBGene00009811	F47B8.10	1.39631	6.54725e-05
WBGene00017667	ttr-37	1.39525	1.58948e-07
WBGene00009842	igeg-2	1.39068	3.39632e-05
WBGene00010706	cyp-14A2	1.38949	3.30774e-05
WBGene00017398	slc-17.6	1.38688	1.37951e-10
WBGene00008255	C51E3.10	1.38004	1.25838e-07
WBGene00015048	faah-2	1.37504	1.11921e-11
WBGene00020080	math-37	1.37469	0.000961199
WBGene00015932	C17H12.6	1.373	6.14812e-06
WBGene00008309	nhr-170	1.37088	9.56368e-05
WBGene00013905	ugt-4	1.36397	3.98307e-06
WBGene00010644	K07G5.5	1.36191	1.22271e-06
WBGene00013079	ttr-26	1.36136	9.51584e-07
WBGene00016738	C47D2.1	1.35978	0.000205532
WBGene00016883	C52E2.4	1.35205	0.000871305
WBGene00003689	nhr-99	1.35107	9.26293e-06
WBGene00010545	cbp-2	1.34526	8.12496e-08
WBGene00021167	cyp-32B1	1.34519	2.07784e-05
WBGene00013941	ZK218.7	1.3381	0.00022736
WBGene00017303	F09F7.6	1.33653	1.42888e-07
WBGene00017865	F27D9.7	1.33641	1.27797e-06
WBGene00018286	F41E6.5	1.33506	6.09728e-08
WBGene00011042	R05H10.1	1.33494	0.000340751
WBGene00012444	Y15E3A.5	1.32724	2.02525e-07
WBGene00012101	zip-10	1.3268	3.79511e-06
WBGene00012962	dmsr-5	1.32549	0.000751744
WBGene00022330	fbxa-80	1.32516	9.75772e-05
WBGene00008621	F09C8.1	1.32354	8.24293e-08
WBGene00020196	T03G11.3	1.32334	0.000693209
WBGene00012632	Y38H6C.20	1.31771	0.000128748
WBGene00015284	C01B10.10	1.31514	6.63339e-08
WBGene00012910	Y46G5A.20	1.31151	0.00058599
WBGene00016783	irg-2	1.30252	0.000387832
WBGene00001852	hil-1	1.29934	1.46415e-06
WBGene00003702	nhr-112	1.29793	7.74712e-05
WBGene00044073	tag-244	1.29688	1.90693e-06
WBGene00012757	Y41C4A.11	1.28812	1.38189e-06
WBGene00017515	F16F9.4	1.28647	2.512e-08
WBGene00018732	F53A9.9	1.28573	0.000123589
WBGene00020528	lgc-54	1.28253	4.54755e-05
WBGene00011984	T24C2.5	1.27827	1.32078e-05
WBGene00008492	F01D5.1	1.27733	5.81237e-08
WBGene00009431	dct-17	1.27433	1.44386e-05
WBGene00185092	K08D8.7	1.27301	0.000236668
WBGene00002263	lea-1	1.27163	0.000791521
WBGene00021518	hpo-6	1.27093	5.34252e-09
WBGene00022333	fbxa-27	1.26701	0.000169835
WBGene00013091	Y51B9A.9	1.26457	0.000366578
WBGene00016335	gba-1	1.26354	3.49554e-09
WBGene00009503	F37A8.5	1.26149	4.18465e-08
WBGene00006743	unc-3	1.2601	0.00014622
WBGene00009724	F45D3.4	1.25996	2.06049e-08
WBGene00016407	C34D10.2	1.25948	0.000279373
WBGene00003573	ncx-8	1.25883	2.06428e-05
WBGene00001578	ges-1	1.25818	2.39914e-08
WBGene00011737	sqst-1	1.25768	1.05727e-06
WBGene00013080	Y51A2D.13	1.25696	1.25456e-09
WBGene00012282	W05E10.5	1.25614	0.000415489
WBGene00002259	lbp-7	1.25504	8.86789e-05
WBGene00007932	zip-5	1.2544	9.50822e-07
WBGene00017336	ugt-41	1.25439	3.44844e-08
WBGene00007517	gpx-3	1.25255	6.80176e-06
WBGene00003571	ncx-6	1.2523	6.72014e-07
WBGene00002232	kpc-1	1.24998	1.51186e-08
WBGene00044492	Y54G2A.49	1.24753	0.000498864
WBGene00017867	slc-28.1	1.24713	3.63204e-05
WBGene00219316	F21A3.11	1.24608	7.41374e-08
WBGene00013119	Y51H4A.25	1.24053	1.5321e-05
WBGene00013898	ZC443.3	1.23524	6.27908e-08
WBGene00015776	dct-1	1.23382	2.77707e-10
WBGene00015076	B0238.12	1.23156	0.000491289
WBGene00019986	R09F10.1	1.23083	9.30659e-10
WBGene00009935	F52E10.4	1.22896	0.000316616
WBGene00009840	fbxa-189	1.22868	0.000535808
WBGene00017961	nhr-180	1.22666	6.23231e-06
WBGene00019782	M60.7	1.22322	7.00407e-06
WBGene00007989	fipr-22	1.22229	0.000202193
WBGene00008439	mfb-1	1.21979	5.52063e-09
WBGene00017582	F18G5.6	1.21832	3.07676e-08
WBGene00002274	lec-11	1.21654	3.02982e-08
WBGene00011692	T10G3.1	1.21536	1.57169e-06
WBGene00004119	pqn-31	1.21454	6.80916e-08
WBGene00043702	Y54G2A.7	1.21421	0.000124374
WBGene00000216	asp-3	1.2116	7.37991e-14
WBGene00019652	K11G9.1	1.2114	0.000815136
WBGene00009433	F35E12.9	1.20675	7.98006e-08
WBGene00008495	F01D5.5	1.20656	4.17738e-06
WBGene00011699	cyp-34A2	1.20649	3.95178e-05
WBGene00010453	fozi-1	1.20499	3.43134e-05
WBGene00008168	C48B4.3	1.20279	0.000892083
WBGene00015981	elt-7	1.19859	5.7716e-06
WBGene00010747	K10D11.3	1.19743	0.000202116
WBGene00001754	gst-6	1.19315	5.01857e-07
WBGene00004096	pqm-1	1.19175	6.41722e-09
WBGene00020307	T07D3.4	1.19016	3.76012e-06
WBGene00002018	hsp-16.41	1.19013	0.000772789
WBGene00007689	C18E9.9	1.18966	3.10015e-08
WBGene00003620	nhr-21	1.18493	0.000364658
WBGene00021876	Y54G2A.11	1.18266	8.3153e-09
WBGene00000522	clc-1	1.17882	1.15105e-07
WBGene00008213	C49F8.1	1.17795	0.000704074
WBGene00016975	nhr-173	1.17491	5.29332e-06
WBGene00011213	R10E8.8	1.17467	0.000173339
WBGene00007275	C03D6.1	1.17182	2.70767e-05
WBGene00043983	C39D10.11	1.17066	1.33929e-06
WBGene00003786	npa-1	1.17066	4.226e-06
WBGene00017467	F14F9.4	1.17059	1.17596e-06
WBGene00002195	kin-9	1.1693	0.000599666
WBGene00009142	F26A3.4	1.16755	5.94615e-11
WBGene00007414	C07E3.3	1.16722	4.72689e-06
WBGene00006575	tir-1	1.16712	4.38394e-09
WBGene00012850	Y44A6C.1	1.166	2.051e-08
WBGene00019284	K01A2.10	1.15542	1.19557e-05
WBGene00010334	del-5	1.1554	3.09934e-05
WBGene00010789	sulp-5	1.15224	0.000608524
WBGene00010822	M01G12.9	1.14926	1.57802e-07
WBGene00009692	F44E5.5	1.1488	0.000630413
WBGene00017659	F21C10.10	1.14687	3.79919e-10
WBGene00021894	Y54G2A.32	1.14499	8.59002e-05
WBGene00019097	F59B1.2	1.14264	1.52661e-09
WBGene00003968	peb-1	1.13855	2.57026e-07
WBGene00019014	F57C12.2	1.13773	6.68358e-05
WBGene00003628	nhr-35	1.1322	4.04161e-07
WBGene00020725	cnp-3	1.1317	1.60854e-09
WBGene00006649	tth-1	1.12851	3.82104e-08
WBGene00019213	H20E11.1	1.12813	5.30862e-07
WBGene00013559	Y75B8A.28	1.12433	3.33075e-06
WBGene00016513	C38C3.4	1.12368	2.96005e-05
WBGene00017431	F13H6.3	1.1235	1.9019e-08
WBGene00008625	scl-14	1.12261	0.000367706
WBGene00018861	cutl-21	1.12054	0.00087261
WBGene00003561	ncr-1	1.12004	7.93167e-09
WBGene00007694	C23H4.6	1.11876	1.88617e-06
WBGene00017678	asp-12	1.11368	5.3378e-08
WBGene00009291	clec-264	1.11282	1.36427e-05
WBGene00008628	ttr-21	1.11172	6.2135e-06
WBGene00003697	nhr-107	1.10945	3.4982e-05
WBGene00011261	nphp-4	1.10779	0.00020231
WBGene00022597	ZC395.5	1.1071	0.000559794
WBGene00010876	M05D6.3	1.10538	5.30358e-05
WBGene00007425	C08B6.4	1.10479	8.53837e-06
WBGene00020662	T21H3.1	1.10394	1.14893e-12
WBGene00009042	F22B5.4	1.09894	1.6742e-05
WBGene00011727	T12A7.6	1.098	0.000160363
WBGene00014074	ZK757.2	1.09535	0.000853104
WBGene00008572	F08B12.4	1.09444	5.92397e-08
WBGene00019436	K06A9.2	1.09356	4.65091e-05
WBGene00019519	K08B5.2	1.09252	0.000123398
WBGene00022834	ZK973.8	1.09021	0.0003625
WBGene00009649	F43C1.5	1.08782	9.95572e-05
WBGene00008366	tpra-1	1.08735	2.07731e-08
WBGene00020740	T23F4.2	1.08225	0.00019623
WBGene00002084	ins-1	1.07739	0.000397712
WBGene00012810	Y43F8A.3	1.07711	0.00029497
WBGene00018694	F52E1.5	1.07588	0.000673394
WBGene00021879	clec-83	1.07148	2.46357e-07
WBGene00022329	fbxa-79	1.06645	0.000175888
WBGene00006470	tag-120	1.06629	1.9968e-07
WBGene00012464	arrd-7	1.06466	3.71475e-07
WBGene00010470	cdr-4	1.06276	2.76279e-06
WBGene00019779	M60.2	1.06102	1.50915e-09
WBGene00007153	clec-41	1.05452	4.80993e-05
WBGene00003604	nhr-5	1.05433	2.48922e-06
WBGene00007453	fbxa-98	1.04651	0.000405489
WBGene00010935	M163.1	1.04516	2.0786e-07
WBGene00009595	F40F12.7	1.0425	1.22886e-07
WBGene00015716	sox-4	1.04209	7.63857e-06
WBGene00019488	K07D4.9	1.0418	0.000210248
WBGene00012113	T28B8.1	1.04049	5.2551e-09
WBGene00018101	math-27	1.03808	1.74653e-05
WBGene00016191	C28G1.6	1.03706	0.000393823
WBGene00003716	nhr-126	1.03221	0.000438668
WBGene00003616	nhr-17	1.0302	3.88085e-08
WBGene00001623	glt-5	1.02978	0.000309225
WBGene00019298	K02D7.1	1.02496	5.49098e-09
WBGene00015613	C08F1.10	1.02223	0.000235309
WBGene00000111	alh-5	1.0207	0.000108003
WBGene00008221	nhr-168	1.01526	0.00013585
WBGene00045461	C25F9.14	1.01386	0.000331733
WBGene00020887	T28B4.4	1.01289	0.000869395
WBGene00019854	R03H10.1	1.0126	0.000152756
WBGene00011839	T19C4.5	1.01225	6.07788e-05
WBGene00011684	T10B10.8	1.01067	1.73445e-05
WBGene00022324	fbxa-26	1.01053	0.000921981
WBGene00015369	ugt-51	1.01045	0.000206645
WBGene00010239	F58B4.6	1.01008	0.000513631
WBGene00010514	K02E11.5	1.00886	0.000839043
WBGene00015786	C15B12.4	1.00886	0.000193301
WBGene00008127	ddo-1	1.00461	0.000200926
WBGene00017908	F28H1.1	1.00417	6.27832e-07
WBGene00019780	M60.4	1.00242	3.36958e-06
WBGene00009804	F47B8.3	0.999968	0.000230062
WBGene00016788	C49G7.10	0.997787	8.47735e-05
WBGene00015046	nlp-34	0.996517	0.000304319
WBGene00004809	skr-3	0.995518	7.1763e-08
WBGene00017838	F26G1.2	0.995399	2.43459e-05
WBGene00017364	clec-7	0.994065	2.53312e-05
WBGene00016628	C44B7.6	0.993561	0.000718523
WBGene00001591	glc-1	0.993144	6.1972e-07
WBGene00004993	spp-8	0.991842	3.09555e-07
WBGene00009397	clec-66	0.990788	3.26537e-08
WBGene00017692	F22B7.1	0.987682	0.000660605
WBGene00017834	F26F12.3	0.98765	2.47338e-08
WBGene00020242	phat-5	0.985946	1.18157e-05
WBGene00015055	pitr-3	0.985053	2.34014e-05
WBGene00008969	F20C5.4	0.982052	0.000128658
WBGene00020504	svh-2	0.981836	2.34235e-07
WBGene00017244	apy-1	0.981299	1.32486e-09
WBGene00017905	F28F5.6	0.979665	7.72942e-05
WBGene00000458	ceh-37	0.979537	1.04782e-05
WBGene00009877	F49C12.7	0.978235	1.49638e-05
WBGene00017948	mth-1	0.976778	6.33058e-07
WBGene00018860	F55A4.8	0.975454	4.74124e-07
WBGene00016865	ets-9	0.974665	6.99858e-05
WBGene00001448	flp-5	0.972991	0.00062384
WBGene00011517	cgt-1	0.970838	0.000132995
WBGene00015362	fbxa-105	0.970427	0.000317261
WBGene00003090	lys-1	0.969279	5.91043e-10
WBGene00016997	cebp-1	0.968899	1.21644e-05
WBGene00010041	F54C9.3	0.96889	3.54862e-05
WBGene00006454	aex-4	0.967551	0.000344334
WBGene00001523	gbh-2	0.966243	7.62239e-06
WBGene00003710	nhr-120	0.965778	2.70114e-05
WBGene00003606	nhr-7	0.965434	0.000200047
WBGene00011081	R07B1.9	0.964509	0.000329167
WBGene00003997	pgp-3	0.963638	3.30647e-07
WBGene00020007	R11F4.1	0.962097	1.87476e-06
WBGene00012140	T28F4.5	0.961163	1.97265e-07
WBGene00004037	plc-2	0.958136	4.38284e-07
WBGene00003091	lys-2	0.957476	1.19878e-08
WBGene00018903	F55G1.7	0.956415	0.000170647
WBGene00004218	ptr-3	0.954903	0.00039948
WBGene00011185	R10D12.1	0.95474	4.42919e-07
WBGene00019166	tat-2	0.953099	1.42187e-05
WBGene00008910	F17C8.3	0.9527	0.000271936
WBGene00004344	rgs-1	0.950677	0.000900975
WBGene00001772	gst-24	0.950541	0.000392146
WBGene00022396	Y97E10AR.1	0.949687	3.77148e-06
WBGene00006063	sto-1	0.949619	1.74371e-06
WBGene00001512	gab-1	0.949311	0.000537196
WBGene00007875	dod-24	0.947436	1.20505e-07
WBGene00000017	abf-6	0.945938	0.000141631
WBGene00020799	T25D10.1	0.945682	2.55694e-05
WBGene00003943	pbo-4	0.945007	4.09802e-06
WBGene00016860	cyp-33C9	0.944613	6.62392e-07
WBGene00009396	clec-65	0.944211	6.58795e-08
WBGene00022412	Y102A11A.2	0.943016	0.00028592
WBGene00003844	odc-1	0.941309	4.56185e-07
WBGene00011397	T03E6.8	0.940949	0.000983779
WBGene00009796	F46G10.1	0.938225	9.60665e-07
WBGene00010475	K01F9.2	0.937975	0.000219896
WBGene00021519	Y41D4B.17	0.937757	0.000983775
WBGene00001439	fkh-7	0.937532	1.28728e-06
WBGene00004013	pha-4	0.937322	7.38835e-06
WBGene00009476	F36F2.2	0.936465	1.49506e-05
WBGene00003746	nlp-8	0.935958	0.000728565
WBGene00007867	C32H11.4	0.932607	5.67673e-06
WBGene00016716	acs-17	0.932457	4.41545e-05
WBGene00012783	Y43C5A.3	0.929889	1.57075e-05
WBGene00016119	C25H3.10	0.928436	8.91672e-05
WBGene00016204	gsto-1	0.925146	0.000130659
WBGene00008644	F10C2.3	0.924905	0.000480123
WBGene00009041	cut-3	0.923249	1.61624e-06
WBGene00007604	xbx-9	0.922064	0.000303278
WBGene00020854	T27C4.1	0.917503	3.47069e-05
WBGene00016769	C49C8.5	0.916761	3.09023e-06
WBGene00020317	pdf-1	0.916682	2.78563e-05
WBGene00014125	ZK863.8	0.915925	0.000140916
WBGene00009512	F37H8.3	0.915881	0.000618082
WBGene00008820	F14F11.2	0.909596	0.0002134
WBGene00017901	igeg-1	0.909553	4.23004e-05
WBGene00013439	Y66D12A.13	0.90954	0.000147922
WBGene00012216	W02D9.10	0.909154	8.01066e-06
WBGene00014836	T09F5.12	0.908956	0.000118357
WBGene00017781	F25E2.3	0.906579	0.000315536
WBGene00012107	T27F6.8	0.906117	4.31232e-05
WBGene00003721	nhr-131	0.905968	0.000392493
WBGene00009383	F35B12.3	0.905002	2.3077e-05
WBGene00020497	T14A8.2	0.90338	0.000341126
WBGene00022861	dve-1	0.902632	9.3545e-06
WBGene00018268	F41C3.2	0.902266	6.94398e-06
WBGene00007758	C27A7.8	0.901732	0.000275169
WBGene00006954	wrt-8	0.898814	0.000591131
WBGene00003720	nhr-130	0.897173	0.000231531
WBGene00002021	hsp-17	0.895815	7.26906e-07
WBGene00017945	F31D5.2	0.89224	6.848e-05
WBGene00012610	Y38F1A.8	0.890172	0.000241409
WBGene00019978	hacd-1	0.888499	5.84893e-08
WBGene00020972	trpl-2	0.887948	0.000619487
WBGene00003654	nhr-64	0.88772	1.64857e-05
WBGene00017563	F18C5.10	0.887146	1.56018e-07
WBGene00000984	dhs-21	0.887	6.81013e-06
WBGene00022441	Y110A2AL.4	0.884086	7.47105e-05
WBGene00010850	M04C3.1	0.883378	3.11385e-06
WBGene00019468	K07B1.8	0.883153	0.000919679
WBGene00002234	kqt-2	0.882077	4.12046e-06
WBGene00002233	kqt-1	0.879255	0.000474338
WBGene00003779	nob-1	0.878328	0.000341393
WBGene00019550	K09C4.5	0.878083	7.73935e-06
WBGene00043097	C02D5.4	0.878074	3.44646e-07
WBGene00010749	K10D11.5	0.875936	0.000100511
WBGene00014057	ZK673.1	0.875815	7.23766e-05
WBGene00077770	M04D5.3	0.873354	0.000472261
WBGene00009698	F44F1.6	0.873233	0.000950032
WBGene00011018	R05A10.1	0.872535	0.000582597
WBGene00019645	swt-7	0.871294	2.9497e-07
WBGene00001456	flp-13	0.869888	0.000353081
WBGene00012139	T28F4.4	0.869515	4.32834e-06
WBGene00021321	Y34B4A.5	0.865286	0.000881597
WBGene00019365	K03E6.7	0.865113	6.68452e-06
WBGene00000212	asm-2	0.865026	1.98249e-05
WBGene00010658	K08D8.4	0.863274	0.000109345
WBGene00001858	hil-7	0.860849	0.000140126
WBGene00017422	F13C5.1	0.857076	0.000657006
WBGene00000738	col-165	0.856958	4.81845e-06
WBGene00004321	rcn-1	0.856492	8.69451e-06
WBGene00009532	ccch-1	0.855816	1.65405e-06
WBGene00006970	zag-1	0.855532	0.000225062
WBGene00003632	nhr-42	0.855035	0.00021339
WBGene00008220	C50B6.7	0.852971	2.02375e-05
WBGene00022349	Y82E9BR.17	0.852554	0.000362076
WBGene00001441	fkh-9	0.85227	0.000781915
WBGene00001188	egl-20	0.850066	0.000437088
WBGene00008027	scl-5	0.84948	0.000458289
WBGene00016728	C46H11.2	0.846347	0.000163968
WBGene00015381	C03B1.13	0.846221	6.46017e-05
WBGene00021872	clec-85	0.845477	6.80318e-07
WBGene00010788	sulp-4	0.844713	0.000246246
WBGene00003388	moe-3	0.840815	2.34326e-06
WBGene00007260	olrn-1	0.84074	0.000149862
WBGene00009947	F52H3.5	0.840428	1.57287e-05
WBGene00006372	syx-2	0.839112	0.000139072
WBGene00018886	npr-28	0.838434	7.88569e-05
WBGene00000219	asp-6	0.832223	2.8947e-06
WBGene00003725	nhr-135	0.83123	0.000500275
WBGene00000103	akt-2	0.830604	2.71466e-05
WBGene00019748	atg-2	0.829616	1.00565e-06
WBGene00019345	tmem-135	0.827712	8.84168e-06
WBGene00011850	T20B3.1	0.827336	0.000839027
WBGene00020596	oga-1	0.82696	5.84672e-07
WBGene00020865	T27E4.7	0.826782	9.73392e-05
WBGene00020801	T25D10.4	0.826334	0.000380432
WBGene00022010	catp-7	0.825943	9.59227e-07
WBGene00015067	B0238.1	0.824263	0.000729076
WBGene00004131	pqn-44	0.823389	0.000714353
WBGene00012794	Y43E12A.2	0.82142	4.40646e-05
WBGene00018594	aman-3	0.819807	0.00014644
WBGene00017131	E04F6.15	0.819119	5.16015e-05
WBGene00000910	daf-14	0.81488	1.77322e-05
WBGene00012462	Y17G7B.8	0.813924	2.61081e-05
WBGene00016594	C42D4.1	0.811574	6.65627e-05
WBGene00011060	R06C1.6	0.810565	0.000152485
WBGene00015122	B0302.5	0.808323	3.2574e-05
WBGene00004003	pgp-9	0.802653	7.1773e-06
WBGene00017478	F15A8.6	0.80198	9.10831e-05
WBGene00010320	F59B10.4	0.798226	0.000137633
WBGene00016500	tag-253	0.797384	6.78295e-06
WBGene00016599	C42D8.1	0.797265	0.000130326
WBGene00012339	W07G4.5	0.795401	6.58522e-06
WBGene00044500	T19E7.6	0.795246	0.000985422
WBGene00002069	ikb-1	0.794522	0.000351291
WBGene00006923	vhp-1	0.794356	8.14881e-06
WBGene00021977	Y58A7A.3	0.789703	3.61157e-05
WBGene00017970	F32A5.4	0.787127	1.55092e-05
WBGene00013197	ttm-5	0.785749	0.000455342
WBGene00009741	drr-1	0.784311	0.000330791
WBGene00003752	nlp-14	0.783771	0.000564887
WBGene00000088	aex-5	0.781896	0.000101098
WBGene00013899	ZC443.4	0.781573	0.000469092
WBGene00016237	C29H12.6	0.779802	0.000677814
WBGene00003695	nhr-105	0.777991	7.39791e-06
WBGene00007430	C08B6.10	0.777109	0.000939167
WBGene00006705	ubc-8	0.776913	0.000405055
WBGene00001577	gem-4	0.77647	0.000229441
WBGene00008199	C49C3.9	0.77607	0.000131647
WBGene00017789	F25E5.8	0.773612	0.000343728
WBGene00017340	F10D7.3	0.772496	0.000660189
WBGene00021020	W04B5.3	0.772471	2.85844e-05
WBGene00004024	php-3	0.771922	0.000621542
WBGene00009642	F42G4.5	0.771523	0.00017731
WBGene00009393	clec-62	0.769685	6.92865e-06
WBGene00016848	klo-1	0.768319	5.18084e-05
WBGene00020456	fbxa-60	0.765708	0.000187223
WBGene00003635	nhr-45	0.764663	5.34105e-05
WBGene00021340	Y34F4.5	0.763685	0.000398856
WBGene00001207	egl-43	0.763351	0.000479365
WBGene00021237	crtc-1	0.762637	0.000573404
WBGene00022848	ZK1055.7	0.762387	0.000279136
WBGene00010251	sta-2	0.760669	0.000460245
WBGene00006533	tba-7	0.759101	0.000145531
WBGene00016677	C45G9.6	0.758437	0.000388807
WBGene00014006	ZK596.1	0.758059	0.000579015
WBGene00022847	ZK1055.6	0.75692	0.000299015
WBGene00010681	mak-1	0.755969	1.41981e-07
WBGene00019300	swt-1	0.754862	0.000246063
WBGene00022382	Y94H6A.10	0.754647	3.1495e-06
WBGene00015471	lmp-2	0.754485	0.000460099
WBGene00013906	ugt-5	0.753928	8.53063e-05
WBGene00015293	C01C4.3	0.753177	0.000498047
WBGene00003518	nac-2	0.75301	0.000228174
WBGene00003618	nhr-19	0.75141	0.000247325
WBGene00021898	Y54G2A.36	0.751344	0.000100443
WBGene00021050	W05H9.3	0.748444	1.51727e-06
WBGene00007336	C05C12.4	0.747157	8.72319e-05
WBGene00009380	F34H10.3	0.744911	6.07263e-05
WBGene00010605	K06G5.1	0.743346	2.20786e-06
WBGene00022078	epg-9	0.743312	1.97971e-05
WBGene00007112	B0035.13	0.739403	7.93055e-05
WBGene00014089	ZK822.1	0.739394	0.000458433
WBGene00008498	F01D5.8	0.738839	0.000813734
WBGene00015354	snet-1	0.738618	0.000511155
WBGene00016507	C37H5.3	0.735438	7.58031e-06
WBGene00020200	T04A6.1	0.734399	0.000345134
WBGene00010049	F54D5.3	0.732807	9.6036e-06
WBGene00020954	W02G9.4	0.731024	5.86439e-05
WBGene00004235	ptr-21	0.730919	1.52052e-06
WBGene00010236	F58B4.3	0.728789	0.000788749
WBGene00000172	aqp-4	0.728686	3.64257e-05
WBGene00010811	hmit-1.3	0.727727	8.17709e-05
WBGene00019902	R05G6.10	0.72749	0.000443064
WBGene00012554	Y37D8A.16	0.727253	0.000625155
WBGene00010262	F58E10.7	0.725597	0.000827181
WBGene00017964	F31F7.1	0.724706	1.57333e-06
WBGene00019227	sgca-1	0.723228	0.000402861
WBGene00007913	cyp-36A1	0.721808	0.000305468
WBGene00014252	ZK1320.2	0.720108	7.37805e-06
WBGene00001250	elt-2	0.719825	0.000280976
WBGene00000650	col-74	0.719656	7.39998e-05
WBGene00017430	F13H6.1	0.719064	0.000147611
WBGene00007964	cyp-25A2	0.718855	0.000180115
WBGene00020952	kel-8	0.718235	1.73274e-05
WBGene00013499	Y70G10A.3	0.71645	0.00030584
WBGene00008914	F17C11.2	0.715552	0.000970454
WBGene00021909	Y55B1BL.1	0.715468	0.000262578
WBGene00020509	hex-1	0.714959	0.000121214
WBGene00008576	F08G2.4	0.712618	0.000854921
WBGene00009394	clec-63	0.712351	2.13538e-05
WBGene00020626	T20F5.4	0.711635	0.000129586
WBGene00014138	clec-186	0.710784	2.48918e-06
WBGene00001008	dlk-1	0.710351	2.63899e-05
WBGene00008944	F19B2.5	0.708785	5.66453e-06
WBGene00007347	C05G5.1	0.708649	5.49494e-05
WBGene00001345	fos-1	0.705869	3.39131e-05
WBGene00011175	R09E10.5	0.705224	0.000353666
WBGene00004155	pqn-73	0.70468	0.000636116
WBGene00007073	ugt-2	0.700556	0.00087708
WBGene00021487	comt-3	0.700543	0.000198867
WBGene00015350	C02F5.7	0.695164	4.45234e-05
WBGene00001452	flp-9	0.6931	0.000272689
WBGene00020158	T02C5.1	0.692534	4.28697e-06
WBGene00011756	ctg-2	0.690604	0.000559806
WBGene00017302	F09F7.5	0.689344	0.000115993
WBGene00000086	aex-3	0.688336	0.000371477
WBGene00015295	acl-12	0.688113	0.000233436
WBGene00019612	gpcp-1	0.684883	0.000482618
WBGene00010877	lact-4	0.680274	0.000308055
WBGene00011392	sbt-1	0.679652	0.000157381
WBGene00021469	Y39G10AR.11	0.676672	3.52172e-05
WBGene00006890	vem-1	0.67451	1.33588e-05
WBGene00008229	C50F4.1	0.67382	0.000257018
WBGene00006603	tps-2	0.669749	3.09629e-05
WBGene00016406	C34D10.1	0.666115	0.000134414
WBGene00016190	C28G1.5	0.665289	0.00045432
WBGene00001075	dpy-14	0.663609	0.000383967
WBGene00014164	lact-2	0.661418	4.44834e-05
WBGene00010700	nipi-3	0.660366	1.19497e-05
WBGene00008915	F17C11.4	0.660164	0.00022832
WBGene00019294	K02A6.3	0.659944	0.000372042
WBGene00011768	oac-46	0.656916	0.000663425
WBGene00000170	aqp-2	0.656601	0.000184633
WBGene00015569	C07D10.5	0.653327	0.000605691
WBGene00004184	T19D2.2	0.652704	0.000281281
WBGene00003564	ncs-2	0.651817	3.48905e-06
WBGene00008273	C53B4.3	0.650301	0.000370846
WBGene00007779	C27D8.3	0.649323	0.00086177
WBGene00008019	C38H2.2	0.647203	5.51247e-05
WBGene00009820	F47B10.9	0.646763	0.00093925
WBGene00012005	2018-06-01	0.643531	8.95536e-05
WBGene00000904	daf-8	0.642706	0.000928634
WBGene00001768	gst-20	0.641367	0.000174291
WBGene00020806	T25F10.3	0.641143	0.000742238
WBGene00001208	egl-44	0.640504	0.00024841
WBGene00001394	fat-2	0.640282	4.97805e-05
WBGene00001076	dpy-17	0.635799	5.92184e-05
WBGene00015955	C18B2.4	0.633645	0.000223236
WBGene00009534	F38B7.3	0.633595	6.50787e-05
WBGene00002980	lgg-1	0.633169	2.19785e-06
WBGene00004364	ric-4	0.631273	0.000813146
WBGene00017687	ets-4	0.627788	0.000192973
WBGene00014137	clec-187	0.627349	0.000383481
WBGene00000277	cab-1	0.627035	0.000984268
WBGene00022490	Y119D3B.13	0.625347	0.000500496
WBGene00020128	R193.2	0.62334	2.07283e-05
WBGene00008741	F13D12.6	0.615439	1.23828e-06
WBGene00003097	lys-8	0.609952	1.17928e-05
WBGene00019261	H34I24.2	0.609222	4.53698e-05
WBGene00019492	K07E3.4	0.607691	0.000256906
WBGene00022307	Y77E11A.2	0.606266	0.000133225
WBGene00017484	F15E6.3	0.6061	0.000390212
WBGene00013037	Y49E10.18	0.605323	0.000836723
WBGene00011849	T19H5.4	0.603777	7.59831e-05
WBGene00017071	aagr-1	0.603111	0.000240544
WBGene00004825	skr-19	0.601402	0.000340934
WBGene00001911	his-37	0.596194	0.000929462
WBGene00003182	mef-2	0.592666	0.000928356
WBGene00020301	T07D1.2	0.589037	0.000685872
WBGene00006527	tax-6	0.588604	0.000475511
WBGene00044488	Y54G2A.45	0.584007	0.000246359
WBGene00018758	F53E10.1	0.582659	0.00092172
WBGene00019644	cpt-4	0.582412	0.000359083
WBGene00015561	C07A12.7	0.574095	0.00025586
WBGene00016061	hpo-15	0.573591	0.000713052
WBGene00015280	C01B10.6	0.56853	0.00023684
WBGene00004182	prk-1	0.567539	0.000190736
WBGene00016894	C53B7.3	0.567404	0.000863323
WBGene00002041	hum-8	0.566296	0.000492961
WBGene00018602	F48D6.4	0.565876	0.000891736
WBGene00002981	lgg-2	0.557382	3.28801e-05
WBGene00003627	nhr-34	0.557319	0.00072321
WBGene00010901	M28.10	0.538034	0.000751758
WBGene00020891	T28C12.4	0.532245	0.000191364
WBGene00004033	pkc-2	0.530883	0.000601973
WBGene00021322	Y34B4A.6	0.527952	0.000251269
WBGene00001755	gst-7	0.527873	5.01888e-05
WBGene00002265	lec-2	0.527076	0.000122266
WBGene00003378	mml-1	0.522043	0.000914824
WBGene00001395	fat-3	0.52109	0.000444659
WBGene00021533	Y42G9A.3	0.520771	0.000949345
WBGene00008925	F17H10.1	0.515086	0.000442618
WBGene00004245	puf-9	0.502382	0.000555006
WBGene00000218	asp-5	0.499411	6.35423e-05
WBGene00020471	pho-14	0.48923	0.000528864
WBGene00019327	zip-2	0.483528	0.000671459
WBGene00021325	Y34B4A.9	0.48131	0.000743097
WBGene00001329	epn-1	0.480835	0.000393141
WBGene00008677	F11A5.9	0.474224	0.000389684
WBGene00012253	clec-50	0.471544	0.000265291
WBGene00020909	W01A11.1	0.465558	0.000938625
WBGene00010793	LLC1.2	0.452238	0.000885866
WBGene00000229	atp-2	-0.316027	0.000227251
WBGene00003902	pab-1	-0.319118	0.000564366
WBGene00008920	eef-1G	-0.328395	0.000470585
WBGene00004414	rpl-3	-0.33462	0.000280248
WBGene00004416	rpl-5	-0.343863	0.000685707
WBGene00006529	tba-2	-0.345775	0.000342733
WBGene00017984	F32D1.5	-0.346516	0.000924795
WBGene00006537	tbb-2	-0.352321	0.000309098
WBGene00006536	tbb-1	-0.355415	0.000373926
WBGene00019322	ahcy-1	-0.359386	0.000212723
WBGene00011128	R07H5.8	-0.364123	0.000995212
WBGene00001431	fkb-6	-0.367215	0.000755984
WBGene00006528	tba-1	-0.367335	0.000337437
WBGene00000381	cct-6	-0.368912	0.000535387
WBGene00004042	plk-1	-0.37132	0.000980745
WBGene00002010	hsp-6	-0.371738	0.000377212
WBGene00022114	Y71F9AL.9	-0.375049	0.000408821
WBGene00010260	ddx-17	-0.376389	0.000608378
WBGene00007235	C01G10.8	-0.378392	0.000856758
WBGene00006699	uba-1	-0.378821	0.000819375
WBGene00004501	rpt-1	-0.380099	0.000906055
WBGene00000915	daf-21	-0.383552	4.46896e-05
WBGene00012149	VF13D12L.3	-0.38651	0.000915692
WBGene00020097	larp-1	-0.386664	0.000788824
WBGene00000380	cct-5	-0.388931	0.000390574
WBGene00004460	rpn-3	-0.389529	0.000709079
WBGene00007784	ruvb-1	-0.390347	0.000960306
WBGene00001227	eif-3.D	-0.390695	0.000887946
WBGene00010405	erfa-3	-0.391342	0.000987121
WBGene00004132	ifet-1	-0.391684	0.000499564
WBGene00011510	pdha-1	-0.392697	0.000327319
WBGene00000378	cct-2	-0.393716	0.000361962
WBGene00003914	pam-1	-0.394018	0.000776397
WBGene00018362	F42G9.1	-0.397431	0.000700865
WBGene00021004	W03F9.10	-0.397548	0.000868259
WBGene00018782	cct-3	-0.397851	0.000499634
WBGene00020391	cct-7	-0.397947	0.000412316
WBGene00004502	rpt-2	-0.398216	0.000266958
WBGene00021934	cct-8	-0.399412	0.000592274
WBGene00019259	H34C03.2	-0.399888	0.000714356
WBGene00004189	pars-1	-0.400283	0.000870198
WBGene00017075	nap-1	-0.403689	0.000205412
WBGene00007352	cdc-48.1	-0.405128	0.000318245
WBGene00003796	npp-10	-0.406712	0.00071457
WBGene00008053	cdc-48.2	-0.406793	0.000316627
WBGene00004413	rpl-2	-0.407417	0.000557934
WBGene00003415	mars-1	-0.407828	0.000803928
WBGene00000474	cey-3	-0.408241	0.000972559
WBGene00003831	nuo-1	-0.408687	0.000236145
WBGene00018341	F42A10.5	-0.40989	0.000675311
WBGene00003156	mcm-4	-0.41013	0.00081108
WBGene00022134	Y71G10AL.1	-0.410579	0.000497224
WBGene00002000	hrp-2	-0.411056	0.000589597
WBGene00007330	C05C10.3	-0.41154	0.000300097
WBGene00001229	eif-3.F	-0.412485	0.000897471
WBGene00015920	C17G10.9	-0.413236	0.000981189
WBGene00020115	mboa-6	-0.413529	0.000574215
WBGene00000377	cct-1	-0.41404	0.000171784
WBGene00009126	pyk-1	-0.414702	0.000300179
WBGene00007048	nfx-1	-0.414921	0.000775991
WBGene00005023	sqv-5	-0.416142	0.000768105
WBGene00006698	uaf-2	-0.416381	0.000981641
WBGene00020549	nmt-1	-0.417739	0.000963813
WBGene00009246	gfm-1	-0.418445	0.000912418
WBGene00008506	tkt-1	-0.418751	0.000188797
WBGene00002079	xpo-2	-0.419455	0.000966989
WBGene00015814	C16A3.10	-0.419971	0.000647621
WBGene00009035	gfat-2	-0.420564	0.000358942
WBGene00013340	tcc-1	-0.42097	0.000368209
WBGene00007975	gls-1	-0.422128	0.000841466
WBGene00004679	rars-1	-0.422451	0.000659001
WBGene00017162	ddx-23	-0.422575	0.000934768
WBGene00004466	rpn-10	-0.422711	0.000503816
WBGene00003795	npp-9	-0.423394	0.000307467
WBGene00001595	gld-1	-0.423423	0.000776597
WBGene00003815	nars-1	-0.424203	0.00043473
WBGene00002076	imb-2	-0.424623	0.000953715
WBGene00002061	ife-3	-0.424696	0.000860909
WBGene00007463	C08H9.2	-0.425741	0.000173652
WBGene00006997	zyg-12	-0.426534	0.000963329
WBGene00010280	rde-12	-0.428026	0.000968503
WBGene00004186	prpf-4	-0.428993	0.000700771
WBGene00000206	asb-1	-0.429012	0.000996816
WBGene00001412	fem-2	-0.429318	0.000683334
WBGene00000794	crn-1	-0.429737	0.00074141
WBGene00008385	D1081.7	-0.430316	0.000657185
WBGene00007706	C25A1.4	-0.431686	0.000754264
WBGene00001134	eat-3	-0.431824	0.000957904
WBGene00010369	chd-1	-0.432248	0.000769218
WBGene00018769	mnat-1	-0.432798	0.000765823
WBGene00003392	mog-4	-0.433006	0.00084026
WBGene00011580	ddx-19	-0.433105	0.000560227
WBGene00021697	gcn-1	-0.433673	0.000917096
WBGene00000379	cct-4	-0.433718	9.43836e-05
WBGene00019608	ani-2	-0.434368	0.000419763
WBGene00003785	nos-3	-0.434745	0.000604997
WBGene00000197	aars-2	-0.435099	0.000405312
WBGene00001029	dnj-11	-0.435256	0.000333991
WBGene00002152	iars-1	-0.435695	0.000897296
WBGene00013808	sfa-1	-0.435746	0.000405902
WBGene00021899	Y54H5A.1	-0.435935	0.000814599
WBGene00009084	F23B12.7	-0.436412	0.000773692
WBGene00006856	usp-14	-0.437973	0.000229322
WBGene00003085	lst-3	-0.439179	0.000157545
WBGene00004504	rpt-4	-0.439756	0.000221099
WBGene00010988	metr-1	-0.440424	0.000182727
WBGene00019543	cif-1	-0.441676	0.000208332
WBGene00006626	tsn-1	-0.441965	0.000328504
WBGene00022855	tcer-1	-0.44215	0.000336345
WBGene00002005	hsp-1	-0.442191	2.63147e-06
WBGene00001228	eif-3.E	-0.442402	0.000188619
WBGene00009211	wdr-46	-0.442433	0.000865368
WBGene00021277	Y23H5B.6	-0.443336	0.000924113
WBGene00003992	pgl-1	-0.443487	0.000406766
WBGene00020687	ruvb-2	-0.44363	0.000919395
WBGene00018339	abcf-3	-0.444042	0.000355767
WBGene00002027	hsr-9	-0.444502	0.000642317
WBGene00003130	map-2	-0.444919	0.00045752
WBGene00010351	cbd-1	-0.445078	0.000813762
WBGene00016844	sucg-1	-0.446138	0.000583751
WBGene00012344	ola-1	-0.446736	0.000146944
WBGene00006590	toc-1	-0.447444	0.000806243
WBGene00001744	gars-1	-0.447584	0.000607565
WBGene00019162	eif-1.A	-0.447715	0.000668341
WBGene00021466	Y39G10AR.8	-0.448218	0.000153998
WBGene00019983	sti-1	-0.449291	0.000201278
WBGene00020171	T02H6.1	-0.449726	0.000920375
WBGene00002083	inf-1	-0.449934	9.74664e-05
WBGene00003994	pgl-3	-0.450202	0.000420416
WBGene00022021	Y61A9LA.10	-0.451342	0.00057977
WBGene00008514	F02A9.4	-0.45247	0.000191954
WBGene00004187	prp-8	-0.452994	0.000223901
WBGene00004461	rpn-5	-0.454003	0.000181868
WBGene00013676	ekl-4	-0.454679	0.000475797
WBGene00011527	cchl-1	-0.45545	0.000309943
WBGene00012059	T26G10.1	-0.455784	0.000869198
WBGene00021088	W08E12.7	-0.456061	6.66178e-05
WBGene00020383	T09B4.9	-0.456095	0.000594036
WBGene00003877	pept-1	-0.45612	0.000618142
WBGene00017989	nol-10	-0.45626	0.000958931
WBGene00022722	ZK370.8	-0.457023	0.00035347
WBGene00003410	mrp-4	-0.457744	0.000287283
WBGene00000931	dao-5	-0.458058	0.000354962
WBGene00007122	B0250.5	-0.458419	0.000599532
WBGene00018017	F33G12.5	-0.459998	0.0007728
WBGene00012315	immt-2	-0.461217	0.000545992
WBGene00001209	egl-45	-0.461563	7.88477e-05
WBGene00008694	F11C1.5	-0.461926	0.000498007
WBGene00017085	E01A2.2	-0.462384	0.000167118
WBGene00004374	rme-2	-0.463004	0.000463976
WBGene00019914	clec-150	-0.463131	0.000501005
WBGene00015326	ivd-1	-0.463487	0.000174945
WBGene00003950	pbs-4	-0.464407	0.000609376
WBGene00009952	F53A2.7	-0.464443	4.0486e-05
WBGene00006617	tars-1	-0.464696	0.000194481
WBGene00017163	dnpp-1	-0.46482	0.000248699
WBGene00008532	dpt-1	-0.464909	0.000443011
WBGene00004094	ppw-2	-0.465369	0.000233287
WBGene00015565	C07D8.6	-0.466025	0.000211538
WBGene00015413	pdhb-1	-0.467405	0.000439294
WBGene00022176	Y71H2AM.11	-0.468116	0.000929694
WBGene00004390	rnp-7	-0.468534	0.000396932
WBGene00021332	Y34D9A.7	-0.468635	0.000545518
WBGene00000502	chp-1	-0.46871	0.000578307
WBGene00003982	pes-9	-0.468762	0.000212207
WBGene00011239	pges-2	-0.469118	0.000580908
WBGene00007686	tomm-40	-0.470364	9.17166e-05
WBGene00006512	abcf-1	-0.470627	0.000363528
WBGene00002226	klp-16	-0.470975	0.000459108
WBGene00001686	gpd-4	-0.47135	0.000296882
WBGene00012802	set-25	-0.472357	0.000522587
WBGene00022599	ZC395.10	-0.472368	0.000330913
WBGene00000386	cdc-25.1	-0.472946	0.000351254
WBGene00013997	ZK550.3	-0.473495	0.000152877
WBGene00021425	ppgn-1	-0.473777	0.000997391
WBGene00017734	F23C8.5	-0.474633	9.62094e-05
WBGene00011408	T04A8.6	-0.474752	0.000901674
WBGene00003793	npp-7	-0.476567	0.000139118
WBGene00007050	tag-184	-0.476777	0.000626951
WBGene00002229	klp-19	-0.477028	0.000200225
WBGene00008948	F19B6.1	-0.47801	0.000350658
WBGene00022765	ZK546.14	-0.478044	0.000309627
WBGene00000767	coq-8	-0.479241	0.000408811
WBGene00019766	M4.1	-0.479334	0.000267121
WBGene00020682	T22D1.3	-0.479498	0.000266367
WBGene00012341	catp-6	-0.480726	0.000516262
WBGene00017641	csr-1	-0.481897	0.000125611
WBGene00022493	mrpl-45	-0.481972	0.000320358
WBGene00017686	tpp-2	-0.482412	0.000214492
WBGene00019400	K04G7.1	-0.482413	0.00082935
WBGene00001226	eif-3.C	-0.482593	0.000119021
WBGene00003926	pas-5	-0.483193	0.00029399
WBGene00018963	ucr-1	-0.483202	4.66008e-05
WBGene00013557	Y75B8A.24	-0.48368	0.000773237
WBGene00002238	kars-1	-0.484807	3.93039e-05
WBGene00002879	let-754	-0.48544	0.000265034
WBGene00007624	hrde-1	-0.485811	5.56753e-05
WBGene00021930	Y55F3AM.13	-0.485871	0.000417791
WBGene00017300	rpc-2	-0.48664	0.000146095
WBGene00019760	calu-1	-0.488131	6.01008e-05
WBGene00017283	F09E5.3	-0.488417	0.000571117
WBGene00019380	K04C2.2	-0.489064	0.000254238
WBGene00022464	Y110A7A.19	-0.489441	0.000973027
WBGene00021754	hpo-29	-0.489645	0.000477107
WBGene00016392	sdha-2	-0.490007	0.000206613
WBGene00019678	K12H4.3	-0.490378	0.000382638
WBGene00020346	T08B2.5	-0.490924	0.000217615
WBGene00013380	Y62E10A.14	-0.491099	0.00031803
WBGene00013575	acs-5	-0.491993	0.000467645
WBGene00002244	laf-1	-0.492099	0.000591619
WBGene00020068	cra-1	-0.493609	0.000139421
WBGene00001337	ears-1	-0.494051	9.77925e-05
WBGene00004015	phb-2	-0.495022	5.02506e-05
WBGene00006518	tag-173	-0.496042	0.000161433
WBGene00012000	T24H10.1	-0.496186	0.000300911
WBGene00012978	Y48B6A.1	-0.49635	0.000233262
WBGene00007762	C27B7.5	-0.497193	0.000991502
WBGene00015676	mct-6	-0.497476	0.000321143
WBGene00009092	tomm-20	-0.497696	0.000600368
WBGene00020269	erfa-1	-0.499038	4.64648e-05
WBGene00015538	sams-3	-0.499414	0.000349243
WBGene00006924	vig-1	-0.499711	4.60996e-05
WBGene00019168	H06I04.3	-0.501472	0.000179455
WBGene00001599	glh-2	-0.501902	0.000371135
WBGene00014208	ZK1067.2	-0.502212	0.000224065
WBGene00011601	zim-3	-0.502431	0.000826968
WBGene00001336	qars-1	-0.503028	0.000102579
WBGene00001566	acdh-13	-0.503245	0.000378955
WBGene00021649	Y47G6A.25	-0.503413	0.000951408
WBGene00014054	ZK669.4	-0.503751	5.99747e-05
WBGene00006374	syx-4	-0.504385	0.000966131
WBGene00007195	B0513.2	-0.504546	0.000454144
WBGene00007617	rrbs-1	-0.505313	0.000316184
WBGene00010701	ent-2	-0.506562	0.000483977
WBGene00006724	ubh-4	-0.506712	0.000128582
WBGene00017768	F25B4.5	-0.506773	0.000352608
WBGene00013544	Y75B8A.7	-0.507156	0.000302286
WBGene00002059	ife-1	-0.507273	0.000142205
WBGene00013214	Y54G11A.3	-0.507702	0.000438769
WBGene00003829	nud-1	-0.507832	0.000119244
WBGene00017119	E04A4.5	-0.50842	0.000574982
WBGene00004086	pph-4.2	-0.50848	0.000442306
WBGene00013311	sec-61	-0.508824	1.6243e-05
WBGene00009319	mccc-1	-0.509049	7.16373e-05
WBGene00002850	let-716	-0.509054	0.000106903
WBGene00018893	tag-345	-0.50952	0.000344731
WBGene00006463	nduf-2.2	-0.509656	0.000252757
WBGene00010834	mct-3	-0.510727	0.000245406
WBGene00008740	F13D12.5	-0.512003	0.00061295
WBGene00011526	cox-15	-0.51296	0.000114453
WBGene00018416	retr-1	-0.513649	2.92068e-05
WBGene00007001	tufm-2	-0.515254	0.000171247
WBGene00021660	Y48G1A.4	-0.517711	0.000614528
WBGene00014177	frg-1	-0.520214	0.000409486
WBGene00018891	F55F8.3	-0.522231	0.000506463
WBGene00009187	F27D4.1	-0.522517	1.04582e-05
WBGene00010989	R03D7.2	-0.523416	0.000658832
WBGene00004952	spd-1	-0.523624	9.20313e-05
WBGene00012713	Y39E4A.3	-0.525481	0.000695974
WBGene00003009	lin-23	-0.52711	0.000101217
WBGene00012110	T28A8.4	-0.528026	0.000384123
WBGene00000064	act-2	-0.52856	9.86751e-06
WBGene00022739	toe-1	-0.528748	5.48045e-05
WBGene00012714	abce-1	-0.529159	2.76934e-05
WBGene00021813	Y53G8AR.6	-0.529578	0.000509209
WBGene00011051	pfs-2	-0.529736	0.00062751
WBGene00021830	Y54E10A.10	-0.529806	0.000568949
WBGene00017241	pcyt-1	-0.530642	0.000503
WBGene00021351	Y37E3.10	-0.531157	9.78601e-06
WBGene00006530	tba-4	-0.531267	0.000120155
WBGene00013217	ddl-3	-0.532788	0.00050644
WBGene00012316	ctps-1	-0.533389	3.64073e-05
WBGene00006510	mtrr-1	-0.533408	0.000307644
WBGene00019819	R02D3.1	-0.534634	7.90095e-05
WBGene00018898	F55F10.1	-0.535594	0.000598736
WBGene00011412	mrpl-16	-0.535659	0.000407406
WBGene00021276	Y23H5B.5	-0.535846	0.000167852
WBGene00017719	F22F7.1	-0.536425	5.96226e-06
WBGene00021840	Y54E10BR.1	-0.537076	0.000850269
WBGene00007000	tufm-1	-0.53811	9.43532e-06
WBGene00021206	Y17G9B.9	-0.539454	0.000315155
WBGene00002077	imb-3	-0.539499	8.8535e-06
WBGene00007564	mrps-22	-0.54097	6.48193e-05
WBGene00020035	egg-5	-0.541456	7.27215e-05
WBGene00004506	rpt-6	-0.541725	2.29108e-05
WBGene00011000	R03G8.6	-0.544207	0.000547965
WBGene00004383	rnh-2	-0.546095	0.000329908
WBGene00008877	F16A11.2	-0.547813	0.000344398
WBGene00003214	mel-32	-0.548163	1.87494e-06
WBGene00000765	coq-5	-0.548235	0.000171221
WBGene00006565	tfg-1	-0.548849	0.00065732
WBGene00022245	acp-6	-0.549859	1.36925e-05
WBGene00020417	nuo-2	-0.550048	3.57403e-05
WBGene00006936	vars-2	-0.551718	1.50642e-05
WBGene00017759	sucl-2	-0.553542	4.18341e-05
WBGene00016653	C44E4.4	-0.556472	1.09313e-05
WBGene00012481	Y18D10A.11	-0.557636	0.000188762
WBGene00016558	C41A3.1	-0.558283	0.00060452
WBGene00019963	R08E5.3	-0.559243	0.000125209
WBGene00007215	oxa-1	-0.559499	8.57676e-05
WBGene00004978	spg-7	-0.560457	1.67368e-05
WBGene00004014	phb-1	-0.563973	8.56216e-06
WBGene00044067	hke-4.1	-0.565473	0.000158131
WBGene00020168	mct-5	-0.566034	0.000113115
WBGene00003485	mua-6	-0.56667	0.000198412
WBGene00017874	acdh-9	-0.570504	1.41105e-05
WBGene00018862	wago-2	-0.572057	0.000107939
WBGene00013766	prmt-1	-0.574059	5.24388e-06
WBGene00015941	C18A3.3	-0.576322	4.5177e-05
WBGene00020184	uba-5	-0.578024	2.49731e-05
WBGene00021073	nol-1	-0.578373	1.02899e-05
WBGene00000550	clu-1	-0.578459	8.64471e-06
WBGene00010478	K01G5.5	-0.579251	3.66432e-06
WBGene00020915	nol-5	-0.58093	2.63805e-06
WBGene00010094	tsfm-1	-0.584938	6.14291e-05
WBGene00008564	acox-1	-0.585054	0.000367664
WBGene00001372	exo-3	-0.587031	0.000110263
WBGene00015043	cyp-34A8	-0.59095	0.000872259
WBGene00018897	F55F8.9	-0.591575	9.02633e-05
WBGene00022159	mppa-1	-0.594353	5.95541e-05
WBGene00013435	Y66D12A.9	-0.594936	0.000294296
WBGene00018808	F54D10.7	-0.598604	0.000751214
WBGene00010303	cri-3	-0.602277	1.19563e-05
WBGene00000933	dap-3	-0.602564	1.40607e-05
WBGene00010015	atad-3	-0.603597	7.44717e-06
WBGene00017436	F13H8.3	-0.604685	0.000503608
WBGene00021595	Y46E12BL.2	-0.606878	1.09391e-05
WBGene00003062	lpd-6	-0.608222	1.79928e-05
WBGene00009057	cept-1	-0.608552	0.000241376
WBGene00006964	xrn-2	-0.608908	6.51867e-05
WBGene00004875	smd-1	-0.610761	0.000202764
WBGene00013445	Y66D12A.19	-0.614355	7.72797e-05
WBGene00020962	W02H5.8	-0.61459	0.000158853
WBGene00010627	K07C5.4	-0.619218	1.11075e-06
WBGene00003093	lys-4	-0.622979	0.000342749
WBGene00001154	ech-5	-0.625827	2.50079e-05
WBGene00018427	F44E7.5	-0.626664	5.7509e-05
WBGene00020393	T10B5.7	-0.627997	0.000109403
WBGene00008205	sams-1	-0.650576	5.48317e-06
WBGene00015802	flu-2	-0.6548	8.00081e-05
WBGene00006888	vbh-1	-0.658083	4.46255e-06
WBGene00022853	ZK1127.6	-0.66432	0.000438809
WBGene00005552	sri-40	-0.66463	0.000268211
WBGene00000136	amt-4	-0.665781	2.11139e-05
WBGene00010212	fbxa-192	-0.668508	0.000916782
WBGene00019895	aagr-2	-0.692524	1.15783e-06
WBGene00003813	nrf-6	-0.695926	6.52341e-06
WBGene00001598	glh-1	-0.702783	3.5554e-06
WBGene00004728	sax-2	-0.715249	0.000127881
WBGene00019510	K07H8.10	-0.716566	2.35101e-08
WBGene00002183	kat-1	-0.721459	0.00031722
WBGene00011694	T10G3.3	-0.742542	0.000979504
WBGene00002025	hsp-60	-0.748876	2.42496e-08
WBGene00011803	T16G12.1	-0.754379	1.93098e-06
WBGene00001423	fib-1	-0.759615	3.25387e-08
WBGene00013727	Y111B2A.1	-0.760544	3.54926e-05
WBGene00013946	ZK228.3	-0.768096	0.00016071
WBGene00013489	Y69H2.14	-0.768565	0.00025329
WBGene00012917	Y46G5A.29	-0.773115	0.000908961
WBGene00015577	ugt-64	-0.777043	0.000663618
WBGene00013270	Y57A10A.31	-0.780528	0.000501685
WBGene00012909	spds-1	-0.78066	2.23578e-05
WBGene00020022	R12C12.1	-0.785132	5.55314e-08
WBGene00000005	aat-4	-0.796377	0.000301729
WBGene00022046	Y66H1A.4	-0.800616	1.97337e-07
WBGene00010055	F54D5.12	-0.825288	2.74865e-09
WBGene00016875	C52D10.1	-0.825451	0.000975761
WBGene00011291	R102.4	-0.82555	6.02389e-07
WBGene00018343	F42A10.7	-0.827509	0.000284306
WBGene00009049	F22B8.7	-0.830816	5.10163e-05
WBGene00000115	alh-9	-0.841716	9.29003e-09
WBGene00016943	acdh-1	-0.843062	3.13162e-10
WBGene00018811	pmt-2	-0.854007	1.2797e-09
WBGene00006351	sur-5	-0.864924	2.58839e-08
WBGene00015695	ugt-26	-0.880928	1.0534e-05
WBGene00016942	C55B7.3	-0.882134	0.000435474
WBGene00015780	C14F11.4	-0.884499	0.000360507
WBGene00021448	Y39D8A.1	-0.899789	0.00032389
WBGene00000673	col-98	-0.903156	1.09725e-08
WBGene00007533	cbl-1	-0.904239	6.33336e-07
WBGene00008793	F14D7.6	-0.911114	0.000835791
WBGene00001399	fat-7	-0.918223	3.92308e-07
WBGene00013083	Y51A2D.18	-0.923391	1.54236e-06
WBGene00010204	F57F5.1	-0.925566	8.01731e-11
WBGene00017082	DC2.5	-0.928024	0.000119439
WBGene00017703	F22E5.1	-0.930345	0.000704
WBGene00020516	T15B7.1	-0.937236	3.34042e-08
WBGene00012608	Y38F1A.6	-0.945403	2.89866e-11
WBGene00007455	ugt-22	-0.952228	7.75566e-08
WBGene00016450	clec-5	-0.954904	4.60788e-06
WBGene00022645	ZK6.11	-0.959228	3.82409e-09
WBGene00012330	zip-3	-0.962474	3.5243e-07
WBGene00009626	F42A8.1	-0.976536	2.2882e-07
WBGene00010277	F58G6.7	-0.977634	4.62963e-05
WBGene00003704	nhr-114	-0.990508	1.5099e-09
WBGene00008583	ugt-65	-0.998032	0.000239577
WBGene00020311	T07D3.9	-1.00517	1.43096e-09
WBGene00001155	ech-6	-1.0054	4.90123e-12
WBGene00013587	Y80D3A.9	-1.00852	2.91511e-06
WBGene00017881	asp-13	-1.03201	9.09959e-09
WBGene00010238	F58B4.5	-1.04547	3.76909e-06
WBGene00016797	C50A2.3	-1.04971	0.0004021
WBGene00007565	clec-48	-1.05463	8.90728e-07
WBGene00000785	cpr-5	-1.05524	7.48155e-11
WBGene00008629	cpt-5	-1.06228	1.06628e-06
WBGene00017658	F21C10.9	-1.06733	0.000125035
WBGene00018488	acs-1	-1.08952	3.47291e-10
WBGene00002199	kin-15	-1.09372	0.000151839
WBGene00019565	cyp-35A3	-1.12242	6.73627e-05
WBGene00008560	pho-13	-1.169	2.71604e-07
WBGene00017301	F09F7.4	-1.17183	8.78729e-13
WBGene00021779	Y51H7C.1	-1.18042	1.35494e-05
WBGene00012592	Y38E10A.14	-1.20943	0.000527761
WBGene00010274	F58G6.3	-1.23214	0.000615099
WBGene00015403	clec-10	-1.24851	1.02481e-06
WBGene00008566	F08A8.3	-1.26155	7.43393e-06
WBGene00015894	acdh-2	-1.26915	1.05603e-09
WBGene00018885	F55E10.6	-1.27098	4.81481e-06
WBGene00005444	srh-237	-1.3188	3.98748e-05
WBGene00044455	F23F12.13	-1.38338	0.000957799
WBGene00018138	folt-2	-1.39967	1.62521e-13
WBGene00004062	pmp-5	-1.41762	1.06996e-12
WBGene00044107	F58G6.9	-1.42536	2.85568e-09
WBGene00011487	T05E12.6	-1.42673	3.09063e-13
WBGene00016664	C45E5.1	-1.44629	9.83382e-06
WBGene00013947	ZK228.4	-1.52343	1.25658e-10
WBGene00009515	clec-170	-1.52348	3.37679e-06
WBGene00007947	C35A5.3	-1.53202	1.86685e-10
WBGene00015623	C09B8.4	-1.56901	1.5239e-09
WBGene00015050	clec-51	-1.58746	7.56564e-08
WBGene00000668	col-93	-1.60883	5.60272e-05
WBGene00001500	ftn-1	-1.61574	0.000905015
WBGene00020182	ugt-53	-1.6262	1.03061e-07
WBGene00009902	F49E12.9	-1.66587	1.00174e-10
WBGene00000988	dhs-25	-1.68728	1.09937e-13
WBGene00010058	F54E4.2	-1.70602	1.61601e-07
WBGene00011753	T13F3.6	-1.70877	0.000935201
WBGene00022587	ZC317.1	-1.75897	0.000270168
WBGene00000684	col-110	-1.78381	0.000146169
WBGene00018393	msra-1	-1.79776	1.0588e-08
WBGene00006925	vit-1	-1.80136	0.000103274
WBGene00016644	C44C1.5	-1.9409	1.15669e-13
WBGene00017962	fbxa-72	-1.95221	3.70864e-08
WBGene00016274	C30G12.2	-1.98382	8.42073e-11
WBGene00019654	K11G9.3	-2.03026	0.000269762
WBGene00020938	clec-218	-2.04129	1.3149e-10
WBGene00000620	col-43	-2.13288	0.00026793
WBGene00015449	ugt-63	-2.17559	4.73822e-08
WBGene00010928	clec-258	-2.26866	0.000135681
WBGene00017751	F23F12.3	-2.29402	1.25239e-05
WBGene00013556	Y75B8A.23	-2.48477	0.000408294
WBGene00013207	Y54G9A.4	-2.62574	2.01166e-06
WBGene00020070	rmd-6	-2.67656	0.000561937
WBGene00008949	F19B6.3	-2.81572	0.000255518
WBGene00009048	cth-1	-3.10825	6.66879e-18
WBGene00016752	C48E7.7	-3.15809	0.000136083
WBGene00009706	F44G3.2	-5.00862	9.32668e-13

## Sheet: Figure S3 All Microarray
Supplementary Table 3. Overall wild type gene expression level under excess zinc (500 mM Zn/ 30mM Zn) as obtained from microarrays.
Gene name	Log2 Fold-Change (500mM Zn/ 30mM Zn)	p-value
F35E8.7	2.29955	3.43181e-08
K11G9.6 (mtl-1)	2.38662	7.89474e-08
Y39B6A.24	2.21541	5.67082e-07
C29F3.7	1.54157	8.5973e-07
T05A1.2	-0.548229	3.6001e-06
F35E8.6	1.94112	4.99385e-06
ZK384.1	2.12663	1.245e-05
F28D1.5	1.22436	1.61158e-05
F56H6.8	2.17679	1.70289e-05
T08G5.10 (mtl-2)	3.94536	1.87303e-05
B0218.8	1.45348	1.99128e-05
T03F1.10	1.23539	3.60239e-05
C55B7.4a	1.95037	4.82748e-05
ZK455.4	1.18961	5.31071e-05
F44C8.1	0.598794	5.83556e-05
F22A3.6	-1.84918	5.85853e-05
T25C12.2	1.6358	7.16514e-05
B0024.4	1.42664	0.000178529
F35C5.9	0.788976	0.000190973
M02H5.8	0.660262	0.000202054
F52H3.1	-0.490529	0.000217804
C52E4.1	1.3724	0.000227309
Y39E4A.2b (ttm-1b)	0.746521	0.000242882
F28G4.1	-0.74518	0.000257292
ZK180.5b	-0.21923	0.000286213
ZK355.3	1.4103	0.000291086
Y54G2A.14	0.344155	0.000308439
W05H9.1	0.445885	0.000317289
Y37E11C.1a	-0.570891	0.000338432
H04M03.2	-0.310982	0.000350358
T20G5.8	0.627466	0.000354569
W07B8.4	0.927587	0.000401999
Y39E4A.2a	0.849421	0.00040271
F42C5.3	0.843399	0.000461216
F38B2.1a	-0.169667	0.000461693
Y39G8B.7	0.716764	0.000487818
T05A10.3	-0.593073	0.000505644
R05H11.2	0.393366	0.000517839
Y71H2AM.13	0.284318	0.000563516
C34F6.3	-0.462896	0.000597955
T25D10.3	1.56935	0.000602749
T22H6.5	-0.271281	0.000647304
ZK896.2	0.692549	0.000692922
Y105C5B.3	-0.467876	0.000753299
Y38E10A.13	-0.959867	0.000783598
F28H1.2	-0.164386	0.000786093
F22H10.3	-0.304323	0.000812403
T04C9.4b	-0.242721	0.000821606
T10E9.4	-0.315365	0.000846854
F55G11.4	-0.438121	0.000867299
K08D8.6	0.59216	0.000867901
C34F6.2	-0.509681	0.000872522
H06H21.3	0.119172	0.000891103
C17H12.8	-0.733054	0.000897133
C15B12.1	0.47982	0.000899193
K03H6.4	-1.00425	0.000907253
T01D3.6a	0.724218	0.000935187
F08F1.8	0.161221	0.000958991
F36D3.10	0.482992	0.000966789
C03A7.11	0.820605	0.00100934
F38A5.10	-0.552586	0.00100959
C25B8.3a	0.275425	0.00103623
C29F7.2	0.728801	0.00115804
C02A12.1	1.80689	0.00118234
F22B5.4	-0.582351	0.0012139
F27E5.1	-0.442384	0.00121665
T03G11.4	0.403166	0.00123535
Y105C5B.7	-0.818841	0.00125296
T05B4.3	-0.502977	0.00130417
M18.1	-0.599362	0.00131005
C34D4.15	-0.454615	0.00139303
F46B6.8	-0.624461	0.00142282
T26C5.4	-0.260186	0.00142993
Y54G11A.5b	0.501127	0.00146824
Y47D7A.15	-0.493384	0.00147892
R11G11.7	0.561737	0.00148342
ZK455.5	-0.669472	0.0015189
W03G9.2	0.206049	0.00152167
F53A9.1	0.226778	0.00152517
Y22F5A.5	0.255013	0.00154173
F38A3.1	-0.624062	0.0015874
F57G8.7	0.229552	0.00162826
F54F7.3	-0.614277	0.00163627
F17E9.4	-0.611939	0.00164442
Y56A3A.12a	-0.367036	0.00166161
F41B5.4	0.408241	0.00167671
R90.3	0.929358	0.00177489
C53B7.3	-0.218336	0.00178294
K07A9.4	-0.129086	0.00180933
T10B10.1	0.578967	0.00182976
Y43C5A.3	0.387282	0.00188139
C14F11.4	-0.560814	0.00191125
F08C6.6	0.538332	0.00196188
K02G10.3	0.811168	0.00211718
T10H9.5	0.74454	0.00212539
Y69H2.3d	0.321435	0.00213782
C09G5.5	-0.533035	0.00214613
K05B2.4	0.66645	0.00215516
T07D3.4	0.69961	0.00218195
M60.2	-0.605153	0.00219982
Y22F5A.4	0.500862	0.00220804
T01D3.6b	0.542591	0.00221667
W10G11.6	1.79496	0.00227987
C15A11.1	2.39861	0.00228147
W02F12.2	-0.20759	0.00249962
F58F9.7	0.53569	0.00251302
W03G11.1	-0.534843	0.00253374
F49E12.2	0.675172	0.00258361
M02E1.1a	-0.611374	0.00264294
ZK1193.1	-0.450115	0.00271855
T19D7.6	0.499818	0.00278411
Y119D3B.21	0.635566	0.00284377
R10E4.5	-0.293101	0.00285893
Y46G5A.20	0.36704	0.00290504
F54E12.1	0.105312	0.00295059
K01D12.12	0.409993	0.00296136
F15A2.1	-0.518465	0.00299608
C46F9.1	0.668905	0.00300642
T21H3.1	0.595573	0.00310772
T10E9.3	-0.50233	0.00311018
W01A11.1	0.305138	0.00312431
T15B7.4	-0.271175	0.00315512
Y73B6BL.24	-0.314409	0.00316602
C06B3.6	-0.380393	0.00318131
Y48G8AL.14	-0.654655	0.00319998
F28F8.2	-1.10659	0.00323722
R10E8.1	0.545909	0.00326263
F44E7.5	-0.605323	0.00326807
R01B10.4	-0.21891	0.00329704
ZK6.7b	-0.348538	0.00333795
F38A5.9	-0.647171	0.00353467
T15B7.3	-0.543497	0.00353916
T02C5.1	0.332532	0.00355702
C07G1.6	-0.560751	0.00356048
ZK858.2	-0.582107	0.00359288
F11C7.5	0.307177	0.00363586
W10G6.2	0.21708	0.00364163
C45B11.3	0.279196	0.00372434
C34B7.1	-0.209584	0.00373631
C03G6.13	-0.351838	0.0037667
C07A9.11	0.98148	0.00387149
Y73F8A.9	-0.617162	0.00393452
T05E7.1	-0.286369	0.00393507
ZK896.9	0.446502	0.00397366
C50H2.10	-0.549456	0.00403698
R09F10.1	0.276513	0.00404669
W03D8.10	-0.282754	0.00404869
F53A9.1	0.223306	0.00411509
Y75B8A.4	0.857465	0.00417726
F52B10.1	-0.294	0.00421212
K05C4.5	0.13025	0.00426172
C17F4.7	-0.341234	0.00428247
R05H10.1	0.556122	0.00432259
H14N18.1	-0.259494	0.00435976
B0507.8	0.751746	0.00443925
EGAP2.3	0.629961	0.00445854
F36D1.4	-0.420812	0.0044932
F15H10.1	-0.425893	0.00461436
F15B10.1	0.376258	0.00464312
F56G4.1	0.759844	0.00467674
W04D2.3	-0.169416	0.00472797
VC5.3	0.388059	0.00479207
Y38C1AA.4	0.737097	0.00485107
R01B10.3	0.215657	0.00489871
K07D8.1	-0.283164	0.00490254
F54D5.4	0.460911	0.00492382
ZK218.3	1.27309	0.0049968
T02B11.3	-0.181162	0.00500015
T06C12.14	-0.199382	0.00502408
F49E2.5d	-0.345739	0.00505647
Y45F10D.10	0.257941	0.00515437
F01D5.7	-0.194408	0.00519315
M7.8	0.543422	0.00519609
C55B7.3	-1.25338	0.00534462
C05D2.8	0.443578	0.0053531
F27C1.2	0.194303	0.00537954
F15A2.2	-0.0597241	0.00538042
C09E7.5	-0.240941	0.00546599
W08E3.2	0.217724	0.00547037
Y105E8B.1e	-0.350696	0.00555242
Y92H12BR.3	0.0867469	0.00562877
Y54G11A.13	0.577692	0.00569693
T01D3.6b	0.614301	0.00580396
F45D11.1	-0.367282	0.00581343
T18D3.3 (cdf-2)	0.874034	0.00581479
F02E9.2a	-0.222283	0.00589939
B0511.1	0.164844	0.00595023
H05B21.2	1.26613	0.00600291
F55C5.1	-0.670512	0.006043
B0284.3	0.532773	0.00605036
C39E9.2	0.326627	0.00608733
F18E9.5b	0.0593345	0.00616805
F32A5.3	0.304789	0.00624416
K06A4.7	0.247967	0.00628771
C02A12.4	0.554003	0.0063018
Y38E10A.12	-0.551477	0.00644585
C12D8.8	-0.702816	0.00646394
F41D9.3c	-0.127766	0.0067714
ZK1098.9	-0.480991	0.0069017
C04B4.3	-4.00894	0.00691358
Y46H3A.3	-1.05541	0.0069424
T05H10.7	-0.280793	0.00699201
F59G1.8	-0.233916	0.0071662
AC3.3	-0.641159	0.00720466
M176.4	0.248228	0.00724709
M162.5	0.420566	0.00728437
K02E2.4	-0.335248	0.00735926
Y77E11A.15	-0.464441	0.00738009
Y34F4.4	0.477185	0.00743231
T25C8.2	0.307813	0.00750243
C56A3.2	0.341238	0.00756234
F11E6.3	-0.416045	0.00781044
F43C11.6	0.26779	0.00814707
F09A5.2	0.230891	0.0081484
F48G7.4	0.237157	0.00818655
F54B8.4	0.332812	0.0082907
F20A1.10	0.507479	0.00830715
Y102A5B.3	0.736554	0.0083314
K04F1.9	0.578763	0.0084351
C05C10.4	-0.258201	0.00843939
F40A3.4	-0.340734	0.00844749
K07C6.4	0.455783	0.00849543
R06C7.10	-0.160301	0.00864281
ZK484.8	-0.414136	0.00864291
F23B12.1	-0.190542	0.00871342
C30F12.3	0.523682	0.00880121
K10D6.2c	0.754141	0.00890676
T19C3.3	0.517413	0.00895367
F22F4.4	-0.350492	0.00902442
ZK1251.1	-0.564338	0.00905876
W01B6.4	-0.494976	0.00909616
R107.5b	-0.392117	0.00914188
Y43F8A.2	-0.501766	0.00917693
F13D12.6	0.359709	0.00918769
C37C3.6a	-0.140499	0.00922313
C36C5.12	-0.632068	0.00923957
F52H3.7b	-0.330879	0.00928836
C10G11.9	-0.321057	0.00929611
Y66D12A.24	-0.454373	0.00938045
Y66D12A.9	0.225029	0.00945156
F58G11.2	0.207613	0.00947984
F41B5.3	0.1659	0.00954605
K03B8.7	1.58775	0.00971716
C52D10.13	-0.554649	0.00977362
F55A12.6	0.471762	0.00984667
F25H5.8	-0.434419	0.00987731
Y73E7A.2	0.298783	0.00998055
R151.2b	0.308508	0.0100045
W04A8.6	-1.94649	0.0101197
B0024.14d	0.567283	0.0102515
T23F1.5	2.12644	0.0103381
F26F12.1	-0.473495	0.0103591
F54C9.3	0.39363	0.0104047
F26F4.5	-0.280216	0.0104767
K02D7.4	0.516103	0.0105143
F13E6.5	0.534611	0.010542
C35B8.2	-0.26934	0.0106143
Y48G8AL.12	-0.272437	0.0106689
Y65B4BR.6	-0.178706	0.0106827
T02E1.4	0.233399	0.0107227
F56G4.5	-0.315864	0.0107362
F58E6.4	0.367914	0.0108025
R09E10.3	-1.05104	0.0108472
F38B2.1b	-0.300856	0.0108801
Y37D8A.5	-0.38571	0.0109007
C25G4.6	-0.617785	0.0110066
T24A6.19	-0.1755	0.0110534
Y62H9A.4	-0.503825	0.0110866
F09G2.3	-0.320668	0.0111456
T02B5.1	0.599399	0.0111482
K06A5.2	-0.399305	0.0112642
W06D12.3	0.712534	0.0114387
C12C8.1	-0.685339	0.011478
T28H10.3	0.308848	0.0116875
K09H9.3	-0.354387	0.011849
ZK180.5a	-0.322964	0.0118805
F14B8.4	-0.403798	0.0118976
C08B11.6	0.356804	0.0119103
Y38F1A.9	-0.360241	0.0119221
F41F3.4	-0.600768	0.0119464
ZK546.7	-0.543707	0.0119613
T07G12.13	0.247449	0.0119806
ZK813.1	-0.224501	0.012142
F39E9.4	-0.72649	0.0122346
T27A3.3	-0.379785	0.0122804
Y105C5A.12	-0.565315	0.0123064
R12E2.7	-0.324146	0.012334
Y52B11B.1	0.701187	0.0123637
D1065.5	-0.413792	0.0124098
C36A4.2	0.581892	0.0124229
ZK945.7	-0.546989	0.0126863
F07G11.4	1.08312	0.0127934
ZK354.2a	-0.848007	0.0128315
F38A1.6	0.786681	0.0129236
Y75B8A.9	-0.15833	0.0130164
Y57A10C.6	0.370027	0.0130784
F46A9.1	-0.900755	0.0131153
Y51A2D.18	0.838033	0.0131222
C46H11.9	-0.236069	0.0131745
C37C3.6c	-0.286765	0.0132821
Y66D12A.3	-0.459347	0.0133553
E04F6.3	0.26747	0.0134076
C42D4.3	-0.513815	0.0134092
F36F12.7	-0.464296	0.0135112
T27E9.7	0.131864	0.0135806
F26G1.4	0.391841	0.013627
F02E9.9	-0.180552	0.0136846
E03G2.3	-0.295452	0.0137114
C23H3.2b	-0.125817	0.0137393
Y32H12A.1	0.152672	0.013767
ZC190.4	0.20709	0.0137927
T28H11.5	-0.445687	0.0141186
C09H5.7	-0.355384	0.0141474
Y69H2.3a	0.265827	0.0144845
C50D2.4	-0.521725	0.0146457
Y51A2D.13a	0.215646	0.0147769
ZC328.3	0.175091	0.0148133
M88.1	0.684909	0.0148537
M02D8.4b	0.445564	0.0148643
Y56A3A.30	0.0694732	0.0149158
Y32F6A.5	0.309269	0.0149482
C16D6.3	0.237755	0.0149673
B0280.3	0.161882	0.0150288
F17H10.2	-0.319656	0.0150467
C25B8.3b	0.267733	0.0151142
C18A11.1	0.280775	0.0152719
Y54G2A.9	0.27333	0.015315
Y106G6H.13	-0.359461	0.0154831
C37E2.5	0.316863	0.0154877
Y66D12A.13	0.655804	0.0154991
T04H1.3	-0.310749	0.0155855
Y95B8A.11	-0.548141	0.0156081
F55A12.9b	-0.144702	0.0156408
Y46H3A.2	-0.895232	0.0156693
F54F7.2	0.329072	0.0156885
R10H10.5	-0.762797	0.0157164
Y97E10AR.3	-0.0262599	0.0157249
D2096.3	-0.11432	0.0160038
C15H9.11	-0.204372	0.0160985
ZC262.2a	0.237993	0.0162721
C09F12.1	0.5268	0.0162933
C13D9.9	-1.01769	0.016299
F15E11.12	-0.60409	0.0163881
Y19D10A.12	0.51396	0.0164205
T25B2.2	-0.416286	0.0164446
Y38H8A.3	-0.403455	0.0168878
ZK896.7	0.487398	0.0169712
R52.3	0.661562	0.0171329
K08H10.4	0.195691	0.0171517
ZK617.2	0.584608	0.0172368
F54G2.1	0.279662	0.0172368
C08F11.3	0.175358	0.0172395
F26E4.12	0.304042	0.0172533
F53A9.2	0.131662	0.0172857
Y53F4B.23	-0.310417	0.0172983
T03F1.12	-0.306174	0.0174139
F48A11.5	-1.00042	0.0174248
F11G11.10	0.263952	0.0174561
W07G4.6	0.479923	0.0176222
K12H4.1	0.336923	0.0176839
Y41D4B.9	0.727573	0.0177206
F42E11.4	-0.145772	0.017813
ZK666.6	0.460815	0.0178293
F07C6.3	-0.288337	0.0178874
EEED8.12	0.314193	0.0178949
B0218.2	0.251641	0.0179802
K09H11.7	0.663306	0.0179893
F35H12.2b	-0.475636	0.0180159
Y73B6BL.34	-0.348416	0.0180333
K02F3.3	-0.401131	0.0180355
Y62H9A.3	-0.448164	0.0181307
C25A8.1	-0.421434	0.0181737
T10B5.7	-0.373565	0.0183157
W03D8.9	-0.467161	0.0184428
ZK938.1	-0.361653	0.0184999
B0222.6	-0.53535	0.0185033
F08H9.7	0.471899	0.0185576
W03D8.10	-0.166932	0.0186036
K04D7.2a	0.246276	0.018633
Y51H7C.13	-0.462568	0.0186923
AC3.3	-0.72366	0.0189788
Y66H1B.2	-0.111816	0.0190079
Y54E5A.3	0.3181	0.0190141
T09B4.10	0.184527	0.019026
F55F8.6	-0.51358	0.0190806
C02B8.3	-0.323432	0.019129
C17H12.4	1.00754	0.0192578
C35A5.3	0.988016	0.0193934
T10H4.12	0.571811	0.0194256
T01C3.1	0.0877513	0.0195427
C49C3.1	-0.329486	0.0195486
ZK507.3	-0.4143	0.0196123
B0513.2b	-0.20458	0.0196729
C24A11.1	-0.36017	0.0199728
F32G8.6	0.196883	0.020167
F23H12.8	-0.258735	0.0203978
F10C1.2b	-0.326316	0.0204792
C35D10.2	-0.3832	0.0205574
F28H1.3	-0.0796747	0.0206076
T27A1.5	0.284236	0.0206919
B0554.1	1.47451	0.0208565
F44B9.1b	0.197803	0.0209069
B0403.4	0.257074	0.020987
D2092.8	-0.257743	0.020987
C54E10.1	-0.928207	0.021055
F28D1.3	0.267592	0.0210655
F13H8.11	0.552077	0.0211313
C54E4.2	-0.178907	0.0211653
T04F8.8	-0.134672	0.0212233
ZK858.5	0.188242	0.0212356
F55B11.2	-0.409175	0.0212759
F57F4.2	2.20027	0.021326
F42F12.9	0.204431	0.0213587
cTel54X.1	0.31111	0.0213828
R07A4.3	0.2609	0.0214514
F36A2.10	-0.487612	0.0214666
F44C4.3	-0.396195	0.0215115
F01D5.1	0.283838	0.0216129
C18G1.2	0.380814	0.0216547
ZK669.5	0.227697	0.0217406
Y69A2AR.22	-1.30554	0.0217509
F46F11.6	0.229998	0.0217883
F40F9.3	-0.300284	0.0218594
C30F2.3	0.295952	0.0218676
K12B6.1	0.127466	0.021878
F47D12.7	-0.648728	0.0218787
T09A12.3	0.937431	0.0218808
K07F5.2	-0.397649	0.0220386
ZC373.2	-0.362601	0.0220701
C33F10.1	-0.467656	0.0221558
Y39H10A.1	0.593153	0.0221652
T04B8.5	-0.247731	0.0222088
Y69E1A.2	-0.454163	0.0224172
C28C12.5	0.226236	0.0225191
Y59H11AL.1	-0.295558	0.0225745
C52D10.3	0.372968	0.0226654
C44B7.9	0.496016	0.0227956
M195.1	-0.294964	0.0229388
C14B1.9	-0.450394	0.0229552
T16G1.7	0.30297	0.0229846
F52A8.6a	-0.143876	0.0231656
Y9C9A.8	-0.767863	0.0231777
F29D11.2	-0.128643	0.023267
Y45F10C.4	-0.348403	0.0233325
C05E4.3	-0.13698	0.0233749
F58A6.9	-0.417604	0.0233968
T27A3.4	-0.426241	0.0234544
F13B6.3	-0.424603	0.0234922
R74.3	-0.18081	0.0235454
R01E6.4	0.43203	0.0235766
F08A8.4	0.379597	0.0236723
F11H8.3	-0.50796	0.0237073
F15E11.14	-0.377628	0.0237449
C27A2.6	-0.179722	0.0240101
C24F3.6	-0.443871	0.0240586
C09E7.2	-1.33855	0.0241263
VZK822L.1	0.458423	0.0242245
T05B4.8	1.76013	0.0242395
Y73F8A.10	-0.292783	0.0243261
Y74C9A.2	0.190568	0.0243776
Y53F4B.30	-0.293843	0.0244793
Y37E11AR.5	-0.841979	0.0245115
D1022.8	0.446529	0.0245552
F42A9.7	-0.137359	0.0246863
F11G11.4	-0.556122	0.0247172
F57C2.4	-0.326493	0.0249351
F22D6.10	-0.513534	0.0249724
F11G11.11	-0.402161	0.0250015
F53F4.4	1.21983	0.0250134
Y73F8A.9	-0.531565	0.0250739
ZK1248.17	-0.407456	0.0251056
Y53C12B.3b	0.79938	0.0251147
F30F8.2	-0.809617	0.0251556
F49E8.5	0.163517	0.0251711
C32F10.4	0.265265	0.0251797
K11G9.4	0.65469	0.0252502
ZK6.10	0.272877	0.025267
C06C3.1b	-0.274666	0.0252754
F52H3.7a	-0.350421	0.0253926
F56H9.2	0.187914	0.0254521
ZC513.8	1.44817	0.0255471
C05C12.4	0.389003	0.0255774
F27D4.2	0.155404	0.025614
R13H8.1d	0.17207	0.0256289
B0334.11a	0.202747	0.0256616
F14D7.7	0.463246	0.0257235
C52D10.1	0.41702	0.0257337
C45G9.6b	-0.269431	0.0257347
R13D7.7	0.768057	0.0258317
T04G9.5	0.134011	0.0258606
C06G3.5	0.160724	0.0259271
C05E11.1	0.435694	0.0259272
T25G12.3	-0.185839	0.0262808
C08F11.11	-0.506793	0.0262988
VF13D12L.1	0.121646	0.0263094
ZC116.1	-0.216142	0.0263497
C32B5.9	0.384663	0.0264469
Y38A10A.5	0.0847178	0.0264731
ZK270.2a	-0.0835466	0.0265358
Y76B12C.2	-0.214815	0.026573
Y32F6B.1	0.416422	0.0265852
T23D5.2	-0.669784	0.0265916
F21A3.2	0.455766	0.0266281
K10C2.6	-0.371068	0.0266583
T08B2.12	-0.367078	0.0266786
Y49E10.4	-0.478163	0.0267296
F19C6.2b	-0.268941	0.0267967
K07F5.3	-0.322651	0.0268557
C23H5.8a	0.417637	0.0269319
W06A7.4	-0.533703	0.0270077
T22B3.3	-0.448174	0.0270088
Y40C5A.3	0.956626	0.0271179
C44B7.8	0.290809	0.027218
T24H10.2	0.146036	0.0272887
T02D1.5	0.498637	0.0273589
C33H5.11	0.217566	0.0274729
C09E8.2b	0.504896	0.0276146
C29H12.3b	-0.272191	0.0277389
K08C9.2	-0.536679	0.0279537
C11D2.7	0.196099	0.0280425
Y75B7AL.1	-0.311682	0.0280893
ZK622.4	-0.298785	0.0281436
C04G6.5	0.239165	0.0281725
M02F4.7	1.02224	0.0282213
C46H11.8	-0.109325	0.0282269
ZC168.5	-0.381839	0.0283226
R08B4.3	0.534875	0.0284287
Y37D8A.19	-0.401611	0.0284587
K03E5.2	-0.224009	0.0285013
B0213.15	0.295942	0.0285326
F49H6.5	0.753053	0.0287392
Y52B11A.8	-0.214672	0.0287501
C14B9.1	-0.251537	0.0287727
F22B5.1	0.32974	0.0287751
T16G1.11	0.0535337	0.0288315
F53H4.2	-0.465021	0.0288573
C17G10.4b	-0.542412	0.0288711
K07F5.9	-0.206288	0.0290427
K03A1.2	0.127172	0.0291283
F47B3.3	-0.212781	0.0291329
C24D10.2	-0.574189	0.0291809
C56A3.1	1.12571	0.0292568
F47B8.11	-0.277504	0.0293505
E03H12.7	-0.404236	0.0293757
C25A6.1	-0.354819	0.0294525
Y57G7A.1	0.357589	0.0295469
K08D10.8	-0.186798	0.0298273
F11A6.2	0.521726	0.0298863
T08A9.2	-0.270877	0.0299178
ZK616.1	-0.192398	0.0301193
F54E7.5	-0.338104	0.0301632
F52H3.6	-0.388607	0.0302591
T08B1.2	-0.327809	0.0302672
ZK757.3a	-0.415009	0.0303061
Y38F2AR.9	0.137051	0.0303272
ZK550.2	0.349653	0.0303373
F57C2.3	-0.456553	0.0304349
Y23B4A.2	0.28742	0.0304973
F58D5.7	-0.153983	0.030706
F35A5.2	-0.46152	0.0307125
F13D11.4	0.184266	0.030955
F56E3.3c	0.24276	0.03114
C01G10.6	-0.471818	0.0312511
T11F9.6	-0.835107	0.0312725
F28B3.9	0.222187	0.0312995
B0034.3a	0.0789378	0.031314
F41B5.2	0.50061	0.0313568
C04G2.8	-0.203047	0.0315019
F14B8.7	-0.229041	0.0316517
T06H11.2	-0.515209	0.031769
R07A4.2	-0.33168	0.0317761
ZC247.1	-0.250986	0.0319092
F36H12.8	-0.615542	0.0319393
F55D12.6	-0.381241	0.0319495
C33F10.1	-0.435857	0.0319603
R03H10.2	0.146614	0.0319811
C01G12.8	-0.563472	0.0321279
F54C9.4	-0.414332	0.0321812
W10G6.3	-0.149224	0.0322485
C18H2.2	0.159004	0.0322977
D1086.6	-0.521261	0.0324272
C14A6.1	0.361026	0.0324787
R12B2.2	0.195086	0.0325936
F31D5.2	0.246544	0.0326291
W03F8.6	-0.47112	0.0326623
T10H4.11	0.219207	0.0326696
Y37A1A.2	0.235767	0.0326796
F35C11.7	0.20701	0.0326999
T13F2.11	-0.399028	0.0327535
C46G7.1	0.242123	0.0327848
ZK1290.3b	0.837144	0.0328624
T19B10.4b	-0.140159	0.0328981
Y24D9A.1a	-0.138919	0.033023
W09C3.7	-0.508885	0.0330791
D2023.7	1.29538	0.0331034
F42G9.2	0.277216	0.033144
C48E7.1	-0.267544	0.0331883
F42A9.2	-0.145283	0.0332557
F26F4.2	-0.628493	0.0333128
C23H4.1	0.0816512	0.0333371
F54D5.1	0.265428	0.0333719
D1081.4	0.0743285	0.0334544
T08A9.5	-0.439081	0.0335377
F13A7.11	-0.625478	0.033591
Y54G11A.6	0.381744	0.0336034
C15H9.10	0.742513	0.0337052
F54C4.3	-0.19535	0.0337229
K07E3.3	0.131362	0.0337565
H06A10.1	0.474767	0.0337769
F26F12.3a	0.196018	0.0337823
C47D12.4	-0.186622	0.0338607
C13B7.5	-0.107936	0.033904
T27E4.6	0.356057	0.0339217
F08F1.1a	0.580963	0.0339816
R06F6.4	0.429984	0.0340803
K08F4.3	-0.261129	0.0341338
K02B12.5	-0.377843	0.0341626
M02F4.8	-0.200875	0.0343127
ZC455.6a	0.276958	0.034324
T11F9.3	-0.497315	0.0344476
F56H1.4	-0.149288	0.0345209
F46C5.1	0.210408	0.0346019
F41G3.5	-0.366874	0.0346612
Y55F3BR.6	-0.512046	0.0346834
F22E5.12	0.815434	0.0347232
M04B2.3	0.188095	0.0348785
ZK813.2	-0.434356	0.0349239
C50F7.10	0.29739	0.0350042
C29F9.2	0.704095	0.0350448
C28C12.2	-0.292361	0.0350623
C01C10.3	0.207089	0.0351199
T27F6.8	-0.211019	0.0351507
Y17D7A.3	0.974149	0.0351613
C18D11.2	0.298114	0.0352048
F11G11.8	-0.32937	0.0352075
Y48B6A.6a	-0.295972	0.0352164
C45B2.7	0.150541	0.0353599
C53A3.2	0.691707	0.0354956
E03H12.5	-0.451357	0.0356394
Y22D7AL.1	0.324314	0.0356979
C46H11.2	0.326671	0.0358709
C36B1.1a	-0.290738	0.0358839
T24B8.3	0.223895	0.0358873
ZC455.6b	0.444945	0.0360085
K08C7.2	0.291401	0.0361102
C37C3.2a	0.540028	0.0361434
ZK899.4	0.881485	0.0361721
Y51F10.7	0.539184	0.0362975
F31A3.1	-0.287351	0.0363932
B0348.4a	-0.110377	0.0364527
ZK1307.3	-0.638161	0.0364988
K02E11.7	-0.28837	0.0365122
F54D8.1	-0.244965	0.0366281
C24D10.7	-0.283792	0.0366956
H03G16.4	0.700129	0.0367045
C53B4.7a	0.340748	0.0367137
C56G2.6	0.151975	0.03673
K05F1.9	-0.355924	0.036891
ZC155.1	-0.144485	0.0369607
F02E9.5	-0.17771	0.0369819
Y76A2A.2	-0.217155	0.0370304
F02C9.4	-0.700795	0.0370569
Y39A3CR.4	0.128704	0.0372186
Y57G11C.24c	0.22523	0.0373182
W07G4.5	0.216118	0.03743
R03C1.2	-0.428934	0.0374399
C55A6.4	-0.126091	0.0375483
F45H7.4	0.260883	0.0376618
K10B3.9	-0.43202	0.0377279
F58F6.4	-0.319029	0.0377848
F56H11.4	0.12395	0.0377978
Y87G2A.3	0.628607	0.0378332
ZK370.2	0.18259	0.0378606
ZC116.2	-0.611759	0.037915
C34D4.4	-0.0511364	0.0380174
F32E10.3	0.230586	0.0380492
B0554.6	0.350257	0.0381963
R11H6.4	-0.414933	0.0382604
F26F4.2	-0.479971	0.0382827
T21C12.1f	0.149669	0.0384142
C09D4.3	-0.437081	0.0384144
F56G4.6	-0.508391	0.0384148
F55A12.4	0.222738	0.0385384
T19B4.2	-0.155143	0.0385649
ZC168.6	-0.516278	0.0387602
C14C10.7	0.399096	0.0389419
T01A4.1a	0.095856	0.0389482
T14E8.1b	0.249409	0.0389857
C54G4.3	-0.808372	0.0390275
F40F9.1a	-0.164443	0.0390602
C46G7.2	-0.185173	0.0391405
C50E10.1	-0.445453	0.0391512
C34C12.4	0.11583	0.0391546
C34C6.4	-0.178204	0.0392072
B0495.4	-0.519873	0.0392893
C05D10.3	0.550643	0.0393072
T05E11.3	0.253321	0.0393653
T28H11.6	-0.330761	0.0394413
Y57G11C.31	-0.497166	0.0394537
K11D2.2	0.248537	0.0397453
T07C4.9	-0.179709	0.039875
F36D3.4	-0.319717	0.0400268
T11B7.3	-0.201053	0.040028
B0035.13	-0.246836	0.0400368
T06C12.10	0.632931	0.0400369
Y55F3AM.9	1.01166	0.0400826
T16A9.5	-0.288745	0.0401623
C01B10.6b	0.229897	0.0402352
AH9.3	0.255237	0.0404211
W02D3.7	0.260094	0.0405092
T20G5.7	0.404289	0.0405464
C55B7.10	-0.683055	0.0406952
Y55B1AR.1	0.365459	0.0407145
Y55F3BL.1	0.173564	0.0408191
K03C7.1	-0.205529	0.0409107
C09G5.4	-0.295445	0.0409266
Y73F8A.8	-0.532735	0.0409414
C53B4.5	-0.309141	0.0412068
F36D1.4	-0.323087	0.0412418
C04E6.12	-0.156738	0.0413105
E03H12.7	-0.479117	0.0413168
Y59E9AL.3b	-0.346178	0.0413179
ZK370.5	0.280134	0.041378
F53B6.9	0.288483	0.0414842
C05C12.5	-0.884122	0.0416876
F20B6.8b	0.320179	0.0416932
ZC487.1	0.32514	0.0417476
T01G6.7	-0.385023	0.041773
Y102A11A.1	0.648561	0.0417816
T06E4.6	-0.276762	0.0418932
C09F5.1	-0.188327	0.0419811
F58B4.1	0.58268	0.0421773
K05F1.2	-0.396435	0.0423774
F39H11.2	0.266245	0.0425188
B0507.3	0.582979	0.0425219
ZK328.4	-0.210287	0.0425395
E02H4.3a	-0.146651	0.0425582
K09G1.1b	-0.252935	0.0426502
W08D2.6	0.964014	0.0428611
C04G2.9	-0.306661	0.0428656
ZK354.11	-0.342209	0.0429147
F46A8.2	0.461881	0.0429597
T06G6.11	0.298973	0.0429703
F40F4.6	-0.284629	0.0431288
AC3.7	1.30582	0.0432716
R07C12.1	0.3873	0.0433981
F25G6.8	0.0546703	0.0435596
T16G1.7	1.06844	0.0436961
T04H1.2	-0.139586	0.0437793
ZK337.1b	-0.774995	0.0437951
F36F2.1	-0.245573	0.0438243
F27C1.1	-0.329562	0.0438685
B0331.2	0.181884	0.0438743
Y105C5A.8	-0.213504	0.0440214
F47B10.9	0.30057	0.0441935
T03D8.1c	-0.16235	0.044371
Y38H6C.1	0.321864	0.0445815
F49E11.6	1.48803	0.044591
Y18D10A.20	-0.145205	0.0447467
F32A11.3	-0.69111	0.0448181
F35D11.11b	0.119383	0.0449443
Y82E9BR.5	0.433149	0.044977
F22G12.5	-0.392619	0.0450405
T28F2.1	0.171203	0.0451953
W02A2.1	0.410071	0.0452295
F42F12.6	0.194199	0.0452832
F56F12.1	-0.275788	0.0454718
Y69H2.10	0.242985	0.0455824
C14A6.2	0.519295	0.0456775
F25H8.5a	0.55096	0.045693
C33A11.2	-0.298063	0.0457185
F01F1.7	-0.277036	0.0457312
C07G3.5	-0.470936	0.0457491
B0261.1	0.0839345	0.0457663
T08A9.1	0.188497	0.045865
R151.2a	0.247315	0.0458714
ZK520.5	-0.457495	0.0459375
F27C1.3	-0.325533	0.0459496
C09E7.9	-0.0812223	0.0460546
Y5F2A.2	-0.332629	0.0462036
W06A7.3b	0.391165	0.0462148
F42F12.7	0.241632	0.046272
F49C12.12	-0.0740954	0.0462974
C34B2.11	0.347391	0.0463453
T08G5.1	1.29909	0.0464048
F21C3.4	0.332251	0.0464435
F08C6.3	0.355881	0.046459
C54D10.3	-0.186515	0.0465198
H10D18.2	1.30119	0.0465223
R160.7	0.140182	0.0466293
W06A7.3a	0.680847	0.0466503
K12D12.3	1.38034	0.0466526
F43G6.11a	0.295258	0.046667
F07A5.7	-0.133636	0.0466684
ZK20.5	0.147996	0.0467408
T07F10.4	-0.184535	0.0467921
F21C10.8	-0.258862	0.046849
T24A6.17	0.106078	0.046906
F44D12.4	-0.271086	0.0470322
K02E10.4	0.502112	0.0470549
C34B2.2	-0.296111	0.04719
K05F1.2	-0.461448	0.0472938
T28A11.16	-2.07465	0.0473081
T23B3.5	-0.304978	0.0473778
M03C11.1	0.315845	0.0474524
C37C3.2a	0.0700763	0.0475984
ZK899.8b	-1.00756	0.0477364
C53B7.7	-0.652628	0.0477925
F54E4.3	-0.207474	0.0478536
C34B2.3	-0.368547	0.0480106
Y57E12B.1	0.896926	0.0480699
M02D8.4a	0.294752	0.0483774
Y22D7AL.15	0.35627	0.0484285
C48B4.1	0.88354	0.0484857
Y73F8A.8	-0.474084	0.0485228
Y111B2A.1	-0.487405	0.048615
ZC373.5	0.293874	0.0487192
Y73C8B.1	0.487027	0.048733
F29C4.7a	-0.191363	0.048794
T08A9.12	0.370721	0.0488681
H04M03.1	-0.206303	0.0488706
E02C12.8a	0.259201	0.0489117
C29E4.5	0.552962	0.0489545
ZC410.2	-0.264704	0.0489718
T08B6.4	-0.828238	0.0490112
T05B4.9	-0.175915	0.0490175
W05F2.3	-0.183686	0.0490366
T23G4.3	0.213176	0.0491675
K11B4.1	0.727499	0.0492215
F22D6.3	-0.0926272	0.0493734
F08G5.4	-0.305551	0.0493917
Y40B1B.7	0.0995467	0.0495649
ZK673.7	-0.276809	0.0496251
C01G12.6	-0.439745	0.0497172
C53B7.4	0.0762741	0.049801
F47G3.1	0.404968	0.0498019
Y48B6A.6b	-0.263311	0.0498866
K01H12.4	-0.363837	0.0498887
F10D7.2	0.219101	0.0500475
T08B1.3	-0.285483	0.0500545
K02C4.4	0.309508	0.0503384
M05D6.7	0.249893	0.0504038
K01D12.15	-0.35756	0.0505497
K08D9.4	0.450671	0.0506532
EGAP7.1	0.413434	0.0507529
C13F10.1a	-0.160018	0.0509954
F56D1.6	-0.311496	0.0510296
F29C12.4	0.215092	0.0510579
F42C5.9	-0.152861	0.0511477
Y56A3A.29b	-0.272896	0.0511682
C49G7.4	-0.282785	0.0512269
C26B9.5	0.157734	0.0512771
W03F8.1	-0.170219	0.0512986
T21D9.1	0.996936	0.0512993
C25E10.8	0.459465	0.0517127
R02D3.6	1.40172	0.0517534
C13C4.4	0.38747	0.0517885
C35B8.1	-0.379919	0.0518275
F08G12.4	0.555337	0.0519822
F42G4.2	-0.26462	0.0520262
R12H7.2	0.224387	0.0521147
R186.7	-0.172344	0.0522175
ZK1058.4	0.264498	0.0522366
T04C12.3	-0.213965	0.0522658
R08F11.3	0.35478	0.0522917
ZC477.7	-0.597469	0.0523862
C47A10.1	0.321368	0.0525355
Y73B3A.12	-0.22439	0.0525561
T23G4.1	0.108636	0.0525648
F08H9.1	-0.256999	0.0526083
Y119D3B.13	0.424391	0.0528225
C53D5.1a	0.355988	0.0528542
C33D9.5	0.597645	0.0528885
F14D2.11	0.323287	0.0530222
F46A8.2	0.122395	0.0530289
F58A6.8	-0.347916	0.0531316
F56B6.4c	-0.190271	0.0531527
Y20F4.4	0.304686	0.0532472
W01A8.5	-0.157159	0.0532569
ZK270.1	0.140502	0.0532574
K07A1.3	-0.29756	0.0532633
Y47G6A.3	-0.675855	0.053277
W01B11.4a	-0.344159	0.0533309
Y47G6A.12	-0.190663	0.0534346
C17B7.2	-0.272871	0.0537484
ZK899.8a	-0.490186	0.0537537
C36C5.5	-0.261403	0.0537674
Y61A9LA.3b	0.23214	0.0538405
ZK455.8b	0.277068	0.0539028
R01H10.1	0.261907	0.0539422
C18A11.2	0.256487	0.0539532
ZK637.15	-1.28172	0.0539802
C55C2.2	-0.305502	0.0540048
T05D4.3	0.0928394	0.0540096
Y62E10A.11a	0.255691	0.0541513
T12B3.3	0.22353	0.05427
C41D7.2	0.817772	0.0543263
B0240.4	-0.13099	0.0543833
K01G5.9	0.0826236	0.0543905
Y106G6A.4	-0.452154	0.0547209
C42D8.4	0.282984	0.0547575
T01G6.6	0.453054	0.0549091
ZK616.8	-0.146384	0.0549362
C11G6.3	-0.121561	0.0550133
F59C6.11	0.150079	0.0550874
B0272.4	0.428752	0.0551716
T09B4.8	-0.182865	0.0552311
K01A2.3a	0.121053	0.0552567
C41D11.3	0.128827	0.0553109
Y39G10AR.16	-0.305564	0.0553949
T23B5.1	-0.206974	0.055416
Y60A3A.18	0.184151	0.0555144
C45E5.6a	0.364468	0.0556396
ZK1251.5	-0.374728	0.0557122
Y38E10A.17	-0.472855	0.0557425
F40F4.2	-0.224468	0.0557597
Y71H10B.1b	-0.148472	0.05576
F32F2.1	-0.188673	0.0557772
R02D5.7	-0.592907	0.0559087
R02C2.1	0.293737	0.0559287
F45H11.4	0.299506	0.0559333
C48E7.7	-0.420755	0.0559385
Y43F8A.3	0.224709	0.0560699
T05H10.3	0.892677	0.0561519
Y105C5A.4	-0.449159	0.0562019
C34B4.1	-0.440565	0.056224
Y69E1A.1	-0.475259	0.0562505
ZC443.1	-0.290816	0.0562818
F40G9.11	-0.106941	0.0563904
F48G7.3	1.48088	0.0564163
M60.5	0.284188	0.0564422
F54B11.2	1.77531	0.0566757
Y105E8A.20	-0.334875	0.0567506
Y51H7C.4	0.179029	0.056752
C50F2.10	0.486325	0.0567918
R13D11.10	-0.334953	0.0567976
K03H6.5	0.265901	0.0568357
T28F2.4	0.568957	0.0569281
R148.3b	-0.234248	0.0570429
ZK896.6	0.161086	0.0571966
K09D9.1	-0.380013	0.0573243
C44B12.2	-0.134621	0.0573615
F35C8.5	0.292772	0.057379
T28D9.2d	-0.141179	0.0574854
C06G8.1	0.122156	0.0575575
H20E11.1	-0.526189	0.0575922
C40H1.4	0.609843	0.0577254
F12F3.2a	-0.46527	0.0578513
E02H1.7	-0.238439	0.0580761
C37C3.8b	0.179185	0.0581784
Y97E10AR.6	0.0788001	0.0581952
F41E6.12	0.282202	0.0582491
Y69E1A.1	-0.308384	0.058257
C51E3.9	-0.14521	0.058266
H22K11.1	0.612022	0.05837
C05D2.1a	0.148758	0.058389
C18E9.3a	0.595815	0.0584696
F31D4.8	0.112794	0.0585603
C25G4.11	0.130494	0.0586051
F49E11.9	1.93973	0.0586571
C07D8.4	1.54738	0.0586854
B0491.3	-0.426296	0.0587365
Y75B7AL.2	0.28783	0.0587504
C10F3.7	1.10843	0.058756
K09E9.1	-0.127123	0.0589736
C25H3.1	-0.163064	0.0590472
C04A2.7c	-0.192113	0.0591879
F19B2.5	-0.519511	0.0592086
T07C12.9	-0.239645	0.059542
ZK105.5	0.35585	0.0596271
K01A2.11b	0.693579	0.059703
F38B7.2	0.123454	0.0597057
C13B9.1	0.0759892	0.0597664
T09E8.1e	0.750521	0.0597754
C15C8.3	0.416166	0.0598018
Y73E7A.4	0.214955	0.0598434
B0205.10	-0.663144	0.0599244
F17E9.5	-0.188577	0.059928
F46A9.4	-0.165402	0.0599348
F02D10.5	0.168778	0.0600247
F44F4.10	-0.444265	0.0600435
C28C12.7b	0.165991	0.0601048
F32B4.2	-0.494075	0.0601483
F49D11.8	-0.192438	0.0601534
ZC487.4	0.983751	0.0602941
D2096.6	-0.359261	0.0603202
Y39B6A.33	-0.783301	0.0604156
Y73B6BL.23	-0.169923	0.0604374
R12E2.1	0.593807	0.0604453
C35B8.3	0.468791	0.0604548
Y57G11C.10	0.113671	0.0605787
C56G7.3	0.193427	0.0606179
C09B7.1a	0.450859	0.0607221
F10F2.7	-1.10795	0.0608
C25D7.1	-0.356326	0.0608875
F59C6.3	0.287897	0.0610212
C31E10.7	0.24897	0.0611074
Y18D10A.9	0.430303	0.0611574
H19N07.1	0.236704	0.061253
F27D9.7	-0.579251	0.0612619
K10B3.1	-0.171008	0.0613245
W09D6.4	-0.520339	0.0613881
C03G6.18	-0.335942	0.0614245
C27D6.3	-0.294686	0.0614602
Y34D9A.4	-0.454166	0.0615055
ZK1320.3	0.174343	0.0615827
T03F6.6	-0.498574	0.0617213
R13F6.9	0.251188	0.0618078
C05C8.4	-0.134243	0.0620493
C08E3.10	0.54641	0.0620889
F55F3.1	0.294295	0.0622332
C07E3.9	-0.267505	0.0622451
B0212.1	0.809096	0.0622493
Y54F10BM.5	0.187985	0.0623646
F40F8.10	0.108614	0.0624291
K07A1.1	-0.152604	0.0624391
C54D2.2	0.669883	0.0624461
F44A6.3	0.187068	0.0626319
Y66H1A.3	0.32	0.0626332
K04H4.1	-0.232089	0.0627855
Y82E9BL.13	-0.514087	0.0628161
T08G5.5	-0.511421	0.0628515
B0302.5	0.215439	0.0628552
F56A6.1	0.446938	0.0631257
R09H10.4	-0.198067	0.0631893
C34D4.3	-0.396507	0.0632837
C03G5.2	0.208058	0.0634757
F41C6.1	-0.503848	0.0639695
F15E11.1	-0.27756	0.0641341
Y71G12B.11a	0.803649	0.0641673
T19C3.5	0.513272	0.064273
F07A5.2	-0.380888	0.0642873
Y38E10A.8	-0.296807	0.064374
Y23H5B.7b	0.659345	0.0644709
AC3.8	0.330131	0.0644718
C29A12.1	-0.206432	0.0645658
T04C9.6	0.122614	0.064677
T22A3.3	-0.268111	0.0647883
C38C3.5a	0.123441	0.065002
Y59A8B.19	0.66759	0.0650225
C41G7.2	-0.251255	0.0650607
W02D9.7	-0.395804	0.0650927
ZK836.1	-0.343425	0.0653277
T23G11.1	-0.501005	0.0653324
F47A4.3	0.156175	0.0653374
K11E8.1d	-0.119126	0.0653463
T05G5.12	0.165956	0.0654037
B0218.1	-0.299015	0.0654059
F32B5.6b	-0.366471	0.0655412
Y39A1C.1	-0.296625	0.0657518
C15C6.2a	-0.405399	0.0657626
C18E9.10	-0.0680408	0.0658241
T01B6.4	-0.355638	0.0659438
ZK1307.3	-0.261239	0.0661008
EEED8.2	0.776514	0.0662079
F40D4.1	-2.34548	0.06623
Y25C1A.1	-0.422358	0.0662317
C47G2.1	0.631925	0.066335
K04G2.11	-0.948526	0.0665466
C27A7.5a	-0.25737	0.0665491
F42A10.6	0.091381	0.0668262
K01D12.10	2.5365	0.0669513
C44H4.2	0.259052	0.0670834
R12C12.5	0.220018	0.0671674
W03C9.2	-0.21094	0.0674271
Y62H9A.6	-0.271134	0.067506
K08F4.11	0.562695	0.0675466
F09F7.8	-0.308127	0.0675645
Y92H12BR.8	-0.820994	0.0676571
F36H1.4b	0.259584	0.0677021
F53C11.1	0.280078	0.0677304
F53H8.3	0.585746	0.0679311
ZK1010.7	-0.200472	0.0679548
T22C1.9	-0.381309	0.0679744
C34C12.2	0.263181	0.0680223
T21B10.5	-0.222314	0.0681397
F08F1.4	-0.611017	0.0681653
H35B03.2b	-0.266959	0.0681699
Y76A2B.3	0.240442	0.0681703
F43C11.7	0.19471	0.0681992
K03B4.7	-0.215675	0.0682364
K08F4.8	-0.364211	0.0682449
W09C3.6	-0.330035	0.0683116
Y23H5A.5c	-0.3688	0.0683334
F12F6.7	0.0568186	0.068402
T05H4.6a	0.432051	0.0685934
F46B3.9	0.259717	0.068608
Y52B11A.2	0.306618	0.068695
T14G10.8	-0.360821	0.0687212
E02A10.2	0.934598	0.0688562
C01B10.5b	-0.515226	0.068936
C17G1.3	0.288456	0.0689988
F25H2.8	-0.101787	0.0690088
Y71F9AL.18	-0.236275	0.0690305
W02D9.6	-0.267184	0.0692095
Y24D9A.4c	0.111291	0.0692895
C33C12.3	0.160151	0.0693982
Y37D8A.21	0.134113	0.0695542
W04C9.1	0.271461	0.0696845
T28D9.3	0.452812	0.0696863
F45H10.4	0.233079	0.0697817
F44C8.9	0.432776	0.0697954
T19D2.1	-0.346788	0.0698363
F58A6.1	0.32438	0.0698371
T13F2.8	-0.356581	0.0700916
W08A12.4	0.790352	0.0701239
T23B12.1	-0.330361	0.0701647
Y49F6B.10	-0.51826	0.0704494
W01A11.5	0.420438	0.0705642
R12G8.2	0.37667	0.070628
R05D3.2	-0.0932671	0.0707296
F13C5.5	-0.282685	0.0707551
C35B1.2	-0.579545	0.0708162
ZK1307.7	1.10115	0.0709031
Y51B9A.9	0.827515	0.0709297
C02B8.5	0.281431	0.0709978
F37A4.2	0.184809	0.0711259
C15H7.3	-0.156564	0.0711812
W02G9.2	0.271711	0.0712566
H05B21.4	0.580866	0.0714296
R11G11.14	-0.54556	0.0714876
C29G2.6	0.251613	0.0715138
ZK637.7a	-0.405664	0.071575
F25B4.8b	-0.225772	0.0716075
R04E5.2	0.322673	0.0717461
W02D7.8	0.640884	0.071792
T28A11.19	-0.413153	0.0719723
H06O01.1	0.138771	0.0720286
F26G1.5	-0.168695	0.0721079
Y17G7B.2c	0.21588	0.0721859
T28D9.7	0.743246	0.072195
C41D11.9	0.409792	0.0722658
C25A1.5	-0.112166	0.0724098
T23H4.2	0.187745	0.0724288
B0213.14	0.144467	0.0724632
C41A3.1	0.296972	0.0726704
C28G1.5	0.246521	0.0726725
T23G11.3	-0.170305	0.0727082
F35B12.4	-0.218917	0.0728926
F33H2.3	0.18042	0.0731729
R11D1.4	1.10418	0.0732952
T19C9.7	-0.51264	0.073395
F55G1.3	0.0869222	0.0734564
ZK1127.9c	0.598689	0.0736651
D1054.10	-0.353898	0.0736797
B0286.4c	-0.593601	0.0736989
T22D1.3	-0.0696495	0.0737321
ZK822.4	-0.220274	0.073759
W01A8.1	0.105517	0.0738321
ZK520.2	0.20889	0.0738974
C17H12.9	0.313369	0.074004
F53C11.5	-0.201015	0.0740658
F15H10.2	-0.330275	0.0741053
R148.3a	0.241549	0.0742006
ZC410.7a	0.0984515	0.074204
F57F4.1	-0.271063	0.0742538
T04C12.1	0.692998	0.0742965
M04D8.2	0.373923	0.0743886
EGAP1.3	0.109022	0.0744932
T23F2.4	-0.196783	0.0745079
F31A3.1	-0.300091	0.0748626
Y65B4BL.4	-0.260189	0.0748927
C23H5.9	0.514344	0.0749985
T28A11.19	-0.499821	0.0752298
C10G11.5b	0.15842	0.0754117
K05F1.7	-0.425732	0.0754374
B0213.5	0.239469	0.0755074
C03C11.1	-1.05291	0.0756632
R10E4.7	-0.497559	0.075712
VF11C1L.1	0.587565	0.0757932
Y71F9AM.6	0.128038	0.0758012
T01B6.3b	0.225176	0.0760644
Y53G8B.2	-0.292852	0.0763533
F10A3.2	-0.32858	0.0765814
R10E8.6	-0.358538	0.0767107
K03H1.1	-0.879195	0.0768362
W04D2.4	-0.257824	0.0768677
T23F6.3	-0.16304	0.0769047
B0414.7b	0.242218	0.077027
F54H5.4	0.331728	0.077074
D1025.7	-0.251446	0.077086
E03E2.1	0.354875	0.0771566
B0238.12	0.348459	0.0772057
K06H7.2	0.451778	0.0773027
F44F4.11	0.235592	0.0773353
W03D8.9	-0.245585	0.0773814
F57B1.5	-0.330073	0.0773899
F36H12.3	-0.745018	0.0777297
CD4.2	-0.413838	0.0777376
W08E12.2	0.286662	0.077765
K02A6.3	-0.28061	0.0778313
ZK507.6	-0.183164	0.0778753
C06H5.2	-0.198532	0.0779336
K08D10.12	-0.174901	0.0779965
ZK470.6	0.38504	0.0780393
F08B4.2a	-0.384677	0.0780843
F02A9.6	-0.340252	0.0781345
W08D2.4	0.222848	0.0781864
F09B12.3	0.171253	0.0781865
W04A4.2	-0.173627	0.0783724
C34F11.3b	0.206392	0.0783871
T07H6.3	0.357317	0.0783933
F45H10.1	-0.61418	0.0784997
T11G6.4	-0.259815	0.0785989
W04B5.3a	0.635445	0.0788676
K07F5.11	-0.152676	0.0788767
Y105C5B.28	0.251951	0.0789006
C35D10.11	-0.405323	0.0791637
R02F2.9	0.257585	0.0792661
F32B5.8	0.286325	0.0792759
C10G11.5a	0.271689	0.0793044
F53B1.6	0.315314	0.0793321
Y53C10A.5	0.166813	0.0793553
Y39A1A.20	-0.359921	0.0794613
C09F12.2	-0.207895	0.0794913
Y51H1A.3a	0.103588	0.0796869
B0213.6	0.325697	0.0798101
B0222.5	-0.133853	0.0799407
F11A3.1	0.2606	0.079989
Y75B8A.16	-0.452031	0.0801295
F49F1.7	0.876727	0.0801516
ZC412.6	-0.318398	0.080182
B0563.2	-0.495414	0.0802145
C02E7.7	-0.242368	0.0802388
R08D7.6	-0.120504	0.0802728
F53A9.6	0.171883	0.0803014
K10C2.3	-0.268104	0.0803162
C24A3.4	0.603405	0.0803523
T09F3.2	0.0662839	0.0805525
T06A4.3	-0.333375	0.0805556
C12D5.7	0.330275	0.0805655
C24B9.3	0.278447	0.0805701
T22E5.5	-0.19128	0.0806137
K09C8.6	0.387826	0.0806649
R144.2a	-0.165536	0.0807236
R01E6.3b	-0.135515	0.0809638
F25B4.4	0.173882	0.0810558
C55C3.3	-0.240941	0.08134
B0238.13	0.229392	0.081376
F52D2.6	-0.437191	0.0814141
ZK938.1	-0.470048	0.0814381
F01G4.6	0.105861	0.0817215
C47D12.7	0.25367	0.0818254
F55A12.10	-0.346975	0.0820027
W04D2.1a	-0.223154	0.082059
B0334.11b	0.317844	0.0820622
D1037.3	0.257753	0.0821697
W07E11.3b	0.0830883	0.0822447
T05A12.4	0.369164	0.0822717
F55H2.4	0.430214	0.0823095
Y47H9C.2	0.272641	0.0824135
F32B6.5	-0.526375	0.0827516
C56A3.7	-1.03325	0.082768
T20D4.6	0.362004	0.0828598
Y42A5A.1	0.653302	0.083404
T23F11.2	-0.343288	0.0835175
F21C3.3	0.170088	0.0835303
C04B4.2	-0.113392	0.0835384
C23H3.9c	0.435496	0.0835556
C05D9.3	0.26462	0.0836201
Y110A2AL.10	0.316826	0.0838503
Y43C5A.5	0.264505	0.0839666
T02D1.6	0.248381	0.0840264
T03F6.3	0.330055	0.0840664
Y39E4B.12a	0.389522	0.0841867
R11B5.1	-0.170769	0.0842357
C54F6.1	0.631329	0.0843764
K11H3.5	-0.402466	0.0844759
F46B3.4	-0.586509	0.0845089
C38C3.5b	-0.0814043	0.0846018
K10F12.4b	-0.202294	0.0846214
F54F3.3	0.183569	0.0846302
H14E04.4	-0.863596	0.08469
Y49E10.18	-0.404527	0.0849503
R12H7.1	-0.224843	0.0850952
F28F5.3c	0.271813	0.0852163
F53A9.8	0.247005	0.0852702
C55C3.5	-0.129336	0.085319
F54B3.1	-0.657798	0.0853361
C24A8.4b	0.217567	0.0853884
C08E8.4	0.228042	0.0855168
R12E2.4	0.331946	0.0856865
C44C8.6a	0.128474	0.0857837
Y39B6A.12	-0.463806	0.0861473
Y119D3B.19	0.476467	0.0861749
Y60C6A.1	1.03138	0.0862146
C14A11.3a	0.144227	0.0864154
T01B10.2	-0.162264	0.0865112
Y54G2A.11	-0.127196	0.0865209
T21B6.1	-0.179768	0.0866044
C56C10.7a	-0.261393	0.086648
F09B9.1	-0.868971	0.0866972
C27H5.4	0.341203	0.0867886
K03H1.10	0.371567	0.0870107
F20D6.4	0.120971	0.0871916
F59D12.1	-0.22764	0.0874229
T21C9.9	-0.180192	0.0874511
F44D12.4	-0.394665	0.087473
R06A4.9	0.555853	0.0874836
C14A6.5	-0.571813	0.0875786
Y46H3A.4	-0.494763	0.087591
K03D3.10c	0.218824	0.0876479
T10G3.3	-0.435225	0.0876824
C03A7.7	-0.419813	0.087701
T07C5.1a	0.402933	0.0877394
F54D5.3	0.168834	0.0877614
F38B7.4	1.12275	0.0877955
F29B9.6	0.24328	0.0878542
D2023.1	0.271779	0.0879238
F11A10.4	-0.233462	0.0880421
K07C11.5	-0.325421	0.0881095
T04A6.1a	-0.192486	0.0882099
Y60A3A.8	0.318744	0.0883123
W07A8.2a	-0.265805	0.0884113
W02A2.3	-0.119119	0.0885324
F21C10.3b	0.474833	0.0885953
C25A8.2	-0.304661	0.0886077
T05B9.1	0.3716	0.0886743
Y67D8C.3	-0.156745	0.0887023
F59B10.6	-0.257397	0.0887446
Y37D8A.6	0.55748	0.0887693
C18E3.5	-0.53026	0.0887961
C36E8.2	-0.0640256	0.0888176
T18H9.7b	-0.2165	0.0888456
K07F5.5	-0.332162	0.0888889
C24B5.3	0.225587	0.088902
R07E5.15	-0.53618	0.0889456
Y65B4A.6	-1.11635	0.0890087
F57H12.5	-0.433917	0.0890479
C35D6.4	-0.207989	0.0891186
C25A8.4	-0.43982	0.0891199
Y116A8C.23	-0.636378	0.0891257
F46F11.1b	-0.157031	0.0893937
ZK265.3	-0.415562	0.0894459
F25E5.2	1.53421	0.0894847
F26D11.2	1.5878	0.0894893
ZC434.8	-0.170507	0.0896688
F58G11.3	0.202074	0.0896696
T05A6.1	0.132909	0.0898355
Y69E1A.5	-0.29005	0.0898516
CD4.1	-0.310614	0.0899786
K04G2.9	-0.136872	0.0899997
R07G3.5	0.0922824	0.0900059
ZC455.4	0.34982	0.0901568
R13G10.2	-0.215988	0.0902497
K04G2.4	-0.246888	0.0902663
T09F3.1	0.131453	0.0902947
T25E12.5	-0.292265	0.0903163
K03H1.4	-0.307747	0.0903528
Y39E4A.2b	1.47493	0.0904823
Y54F10BM.7	-0.824148	0.0905822
Y57A10A.11	-0.333655	0.0906195
T27C10.7	-0.267455	0.0906327
Y47H9C.5	-0.226157	0.0907367
Y51H4A.22	-1.43692	0.090849
R06B10.2	1.45395	0.0909001
E03A3.3	0.132532	0.0910158
F53G12.5a	-0.122785	0.0911128
F45E4.11	0.273368	0.0911309
Y71G12B.21	-0.255349	0.0912021
C31H5.6	0.0825948	0.0913042
F33D11.3	0.33522	0.0913933
D1022.7c	-0.477843	0.0915733
C01G8.1	-0.381262	0.0916302
C47D12.8	-0.116879	0.0917939
C34F11.9a	-0.601506	0.0920394
R04B5.5	-0.262831	0.0920856
F14F9.4	-0.615883	0.0922037
C03A7.4	-0.358015	0.0922285
ZK678.5	-0.363724	0.0922595
T07D3.9	-1.06054	0.0923197
Y71F9AL.4	-0.278632	0.0923596
D2023.4	-0.547889	0.0924967
T22B7.4	-0.326151	0.0925631
Y46G5A.19	-0.216398	0.0926375
T11G6.2	0.289625	0.0926601
F25B4.8a	1.21668	0.0927562
F56A11.5	0.25187	0.0927969
B0393.7	0.167635	0.0929258
F41F3.3	-0.198164	0.0929725
T28F3.1a	-0.210348	0.0929911
F16B4.5b	0.237544	0.0930013
W06H8.1c	-0.142769	0.0930633
ZK593.1	-0.225039	0.0931308
D1007.10	0.617384	0.0931544
D1007.13	-0.726785	0.0931806
F18A1.5	-0.313185	0.0933249
C11H1.1	-1.13892	0.0933778
Y47D3A.13	-0.502969	0.0935202
Y69A2AR.7a	0.0833756	0.093679
Y18D10A.19b	0.106775	0.0937538
C45B11.1a	-0.148277	0.0937808
F22E10.3	-0.370886	0.0938835
K08A2.2	-0.432223	0.0940294
C13G3.1	-0.548094	0.0940591
M88.6b	0.282239	0.0942182
T10C6.13	0.0616101	0.0942182
C35D10.4	-0.16026	0.0942582
C08F8.4	-0.527152	0.0943006
F15G9.1b	-0.148174	0.0943352
F32B6.5	-0.325606	0.0944148
F41G3.10	-0.141141	0.0944326
Y38F2AR.11	-0.284038	0.0944396
B0035.1b	0.0936145	0.0944468
ZK1055.7	0.254477	0.0944653
Y17G7B.8	-0.2392	0.0945299
R05H5.1	-0.313353	0.0945468
F07A11.4	-0.342491	0.0945499
Y62E10A.13b	0.254436	0.0946335
K08E3.3a	-0.120672	0.0946403
F11C7.3a	-0.207533	0.0947106
T28A11.5	-0.551647	0.094843
Y11D7A.3	-0.216188	0.094915
F19D8.2	0.15566	0.0949596
T08B6.3	0.125366	0.0950218
H43E16.1	-0.187733	0.0951615
F45F2.12	0.0911489	0.0952779
B0286.5	0.321961	0.0953161
F18E3.10	-0.138511	0.0955289
F59B1.4	-0.361429	0.0956121
T23F2.5	-0.198515	0.095699
W03G1.7	-0.21929	0.0960101
F32D1.7	-0.481241	0.0964527
C36E6.1b	0.608818	0.0968496
Y14H12B.1b	0.155095	0.0968948
K01A2.9	0.308055	0.0972176
W05B2.6	-0.182282	0.0972898
Y53F4A.2	-0.630024	0.0973541
F27C8.6	0.086846	0.0974243
F25B5.3d	0.205691	0.0975465
C25H3.6a	0.845082	0.0976124
T05C3.1	0.338515	0.0978121
C13G3.2	0.101187	0.098023
D2021.2	-0.283269	0.09804
F35E8.11	0.202677	0.0981866
R107.5b	-0.274395	0.0983219
F56B3.6	-0.535245	0.0984801
T22F3.2b	0.122812	0.0984915
ZK858.1	-1.03096	0.09858
F46H5.6	0.993314	0.0985832
C48D5.2a	-0.160101	0.0986028
W09C5.4	0.336275	0.0986773
D2030.1	0.100241	0.0988428
ZK666.4	-0.687264	0.099081
F22E5.15	0.190434	0.0992218
R10E11.1b	0.161159	0.0992962
ZK686.4	-0.190882	0.0993345
T25C12.3	-0.391724	0.0993973
ZK6.7a	-0.222176	0.09947
F47C12.4	-0.855011	0.099507
T01G9.5b	-0.506897	0.099771
Y48B6A.11	0.340747	0.0998422
Y48G1BM.1	0.624357	0.099906
F07C3.4	-0.168977	0.0999126
Y76B12C.8	0.249401	0.0999448
F31F4.6	-0.421886	0.100068
F55A11.6	-0.774542	0.100096
D1044.4	-0.274158	0.100118
T13F2.9	-0.361469	0.100172
C28A5.3	-0.215301	0.100206
ZK154.1	0.353523	0.100218
C38D4.9	0.218109	0.10022
F52B5.2	-0.163249	0.100223
F32H2.3	-0.378523	0.100267
Y71G12B.12	-0.0947644	0.100284
C24A3.2b	-0.178295	0.100442
C35D10.2	-0.28968	0.100501
F42C5.7	-0.305293	0.100532
F21H7.1	0.225118	0.100557
C47A4.5	-0.411105	0.100565
F54A5.2	-0.407306	0.10062
F32A6.4b	0.0897005	0.100721
F49E8.1	-0.234259	0.100785
Y46D2A.1	0.413133	0.100875
D2007.1	0.0921468	0.101181
F15B9.1	0.319533	0.101325
R09E10.6	-0.296409	0.10144
Y75B12B.2	0.111371	0.101456
F32B5.4	-0.538825	0.101462
F52C12.2	0.183013	0.10148
B0414.5	-0.114518	0.101699
R13H9.5	-0.340871	0.101813
C27H2.3	-0.152519	0.101845
F59A1.13	-0.268674	0.101855
C04G6.1b	0.333602	0.10199
Y67A6A.2	0.438908	0.102077
C06G3.3	0.144848	0.10209
Y56A3A.7	0.373697	0.10216
F38A6.3b	0.231449	0.102241
W09D6.4	-0.366242	0.10239
F47E1.1	-0.274705	0.10248
F38A6.2	0.348623	0.102516
K02F2.2	0.0601272	0.102653
T04G9.7	-0.333704	0.102664
F15E6.4	-0.266987	0.102688
M7.2	-0.118767	0.102811
F57F5.1	-0.20255	0.102835
F47B7.2a	-0.198206	0.103061
T26E4.12	0.174473	0.103333
D1054.9a	-0.370615	0.103458
Y67D2.5	-0.701628	0.103606
ZC404.9	-0.188809	0.10366
F02E8.6	-0.154807	0.103861
C32D5.10	0.300932	0.10393
R01E6.3b	-0.172492	0.103934
Y50D7A.6	0.337167	0.103987
Y73C8B.3	0.248384	0.104083
C27H5.1	0.186845	0.104107
F08B6.2	0.045201	0.104107
K08D8.5	-1.59178	0.104282
M163.6	0.0625569	0.104346
B0244.3	0.293692	0.104431
T02E9.1	0.199586	0.104508
C07H6.7	0.170332	0.104517
F46C5.10	-0.125664	0.104538
T23B7.1	-0.400196	0.104588
T10C6.11	0.0792426	0.10459
K06A4.4	-0.428173	0.104629
K12F2.1	-0.165014	0.10463
M02B1.2	0.246605	0.104737
Y43F4B.7	0.162994	0.10477
Y105C5B.15	-0.372767	0.104802
F33A8.4	1.13958	0.104804
R107.8	0.305947	0.104813
F47G9.4	0.265757	0.104962
F13E6.6	0.538124	0.105001
C10G8.8a	0.182402	0.105047
W02A2.5	0.159502	0.105068
W03F8.4	-0.0747202	0.10514
C04H5.7	-0.398018	0.105207
Y95B8A.2	-0.272612	0.10527
C23G10.6	0.249778	0.105333
R10E8.8	0.497945	0.105413
T11F9.11	0.181234	0.105437
C07A12.7b	0.294049	0.105534
Y71H2AM.1	0.204783	0.105637
E01A2.5	0.0913476	0.10571
C14H10.3	0.175406	0.105735
C01B12.8	-0.227238	0.105862
F33C8.3	0.237883	0.105895
R09H10.5	0.20474	0.10618
R06F6.6	-0.229617	0.106183
H12I19.5a	0.343397	0.106393
C17G1.2	-0.246651	0.106411
C18D4.4	0.640883	0.10644
F42A9.6	0.105806	0.106584
K01D12.8	-0.736899	0.106675
C25G4.10	0.159696	0.106693
T23G7.4	-0.253858	0.106704
ZK546.11	0.308101	0.106744
C37C3.13	-0.226635	0.106769
Y77E11A.2	0.105741	0.106773
C14A4.14	0.602684	0.106808
C08B6.3	1.28087	0.106851
C29E4.7	0.235527	0.106854
C28D4.2	-0.137581	0.106879
F47G3.2b	0.323024	0.106889
F55G1.6	-0.182513	0.107028
D1037.5	-0.811792	0.107049
D1054.11	-0.29708	0.107152
C37E2.2	0.229241	0.107252
ZK813.3	-0.340816	0.107312
R13G10.1	-0.128569	0.107363
T14B1.1	0.306182	0.107518
Y53G8AL.3	0.177221	0.107615
C18G1.5	-0.182739	0.107703
C53B7.2	-0.335492	0.107759
F30A10.6	-0.139025	0.10787
T03F6.6	-0.345294	0.107952
T13H5.6	0.1449	0.10802
ZK121.1	0.281376	0.108079
C45B2.8	-0.259731	0.108099
T04B2.5	0.137279	0.108106
Y111B2A.15	-0.380596	0.108176
C17H12.2	-0.245652	0.108376
H10E21.1	0.389988	0.108512
F44B9.4c	0.435074	0.10853
Y71G12B.9a	0.256226	0.108672
W03B1.4	0.152097	0.108712
T11B7.4b	-0.190161	0.108723
Y6E2A.4	0.499895	0.108724
C03A7.14	-0.424411	0.108889
F43E2.8	-0.0928464	0.109083
R07B1.8	-0.278511	0.109272
F54C4.1	-0.185346	0.109363
W05F2.4	-0.0857864	0.109465
Y46C8AL.5	0.836035	0.10947
F52C12.3	0.242138	0.109474
C24A11.6	-0.387752	0.10961
C01H6.7	0.302827	0.109635
D1086.2	-0.303185	0.109639
T22F7.1	0.351769	0.109678
Y54F10AM.2b	-0.191348	0.109704
R03G5.6	0.342117	0.109804
F35H10.3	-0.206923	0.109857
Y57G11C.12	0.0511173	0.110037
Y43F8C.7	0.142167	0.110091
C05D2.1b	0.0938574	0.11018
W02A11.2	-0.333909	0.110187
H12C20.6	0.620444	0.110385
Y54G2A.23	-0.205673	0.110456
T10D4.6	-0.623632	0.110659
C04D8.1	0.0685899	0.110887
F49H12.2	0.423319	0.11114
C18D11.4	0.161637	0.111244
T05E12.3	0.412995	0.111358
F59A1.9	-0.767006	0.111385
C41G7.3	0.0935984	0.111477
ZC506.1	0.205532	0.111632
T06E4.9	-0.640864	0.111689
ZK892.2	0.241928	0.111757
F32B6.4	-0.197752	0.112077
R05D3.7	-0.254723	0.112124
T24B8.5	0.556949	0.112206
B0286.4b	0.360238	0.112292
Y73F4A.2	-0.167056	0.112309
C53D5.4	0.240673	0.112382
W03B1.9	-0.916649	0.112395
K07C11.2	-0.142412	0.112397
ZK354.7	-0.546252	0.11256
W01A8.6	0.356365	0.11259
K08C7.3	-0.253097	0.112778
C09B9.4	-0.463449	0.112809
F12B6.1	-0.256819	0.112876
C14H10.1	-0.152839	0.113154
EGAP9.3	0.552176	0.113297
R10E11.1b	-0.147908	0.113354
W03F9.2a	-0.525986	0.113359
F25H8.5c	0.455505	0.113383
R07E5.15	-0.17825	0.113621
Y67D8C.8	-0.167594	0.113753
Y46D2A.2	2.22897	0.113788
ZK430.8	-0.0993881	0.113811
W01F3.2	-0.384227	0.113968
F36F12.6	-0.467456	0.114005
C34F11.9b	0.305502	0.11422
F23B12.6	-0.843975	0.114269
R07C3.6	-0.834155	0.114277
ZK177.8b	-0.167032	0.114307
Y54F10BM.13	-0.70472	0.114371
Y64H9A.2	0.749249	0.114427
F21F8.10	0.885395	0.114582
F45E10.2	-0.22449	0.114596
W01G7.4	0.52004	0.114631
M57.2	-0.11095	0.114695
ZK930.3	0.128927	0.114709
C26E6.11	0.0906378	0.114729
W02F12.7	1.04905	0.114922
ZC373.6	-0.684367	0.114922
C49C3.3	-0.288301	0.115094
Y71F9AL.8	-0.20499	0.115139
F33D4.5	0.208796	0.115205
K07C6.15	-0.302852	0.115236
M01E11.6	-0.322106	0.115274
Y113G7B.25	-0.453506	0.115356
K02B9.1	-0.13229	0.115468
Y116A8C.6	0.178352	0.11547
T01G9.3	-0.139218	0.115499
R107.5a	-0.215528	0.115589
F39G3.3	-0.17934	0.115599
F44E7.2	0.20274	0.115659
F42A9.3	-0.340222	0.115895
D2005.4	-0.187042	0.11597
C31C9.2	0.169488	0.116096
M03D4.3	0.150427	0.116128
T07F10.2	-0.221139	0.116192
Y57A10A.26	-0.15749	0.116204
D1044.2a	0.987294	0.116244
R12E2.10	-0.372333	0.116333
F35B12.1	0.225239	0.116388
Y56A3A.28	0.393598	0.116869
F44F4.10	-0.238414	0.116958
F10G7.10a	0.222392	0.11699
C01C10.2	-0.32729	0.117138
F59A6.6	0.273238	0.11722
K08E3.5a	0.117934	0.117275
W02D9.10	-0.169257	0.117373
C01F6.9	0.173061	0.117556
T23B12.4	-0.0848519	0.117688
C48B6.5	-0.251414	0.117705
Y106G6H.4	0.487303	0.11771
F54C9.2	-0.0804647	0.117756
C25A8.2	-0.627187	0.117771
F40F12.5b	0.159345	0.117805
F13D12.10	0.305108	0.11785
F38B6.4	0.121635	0.117861
T22F3.2b	0.131764	0.117952
C49C3.9	0.422621	0.117962
T27C4.1	0.254511	0.118129
Y69F12A.2	-0.112028	0.118147
K07A1.12	0.193705	0.118152
Y18H1A.9	-0.24303	0.118179
F14D2.13	-0.161577	0.118213
ZK973.4	-0.547804	0.118373
F41D9.1	0.235386	0.118607
H42K12.1a	0.171401	0.118683
Y25C1A.7b	-0.173735	0.11898
Y87G2A.12	-0.514415	0.119271
ZK675.2	0.263663	0.11931
C09H5.5	0.23389	0.11936
ZC513.12	-0.422155	0.119362
C03E10.6	-0.663657	0.119415
C06B8.2b	-0.162734	0.119503
M02B7.5	-0.295414	0.119635
C34F11.4	-0.450883	0.11978
C14F11.5	-0.225561	0.119965
T16G1.4	0.262047	0.120002
C51E3.2	-0.243448	0.120185
K09F5.3a	0.186542	0.120431
Y105E8A.6	0.178034	0.120435
R05D11.5	0.0690405	0.120522
Y23H5B.8	0.206361	0.120618
F58D12.1	-0.293388	0.120626
Y45G5AM.2	-0.430403	0.120648
T10B11.5	0.567276	0.120789
K10C2.1	0.0818495	0.120991
R10E8.2	0.327228	0.121048
W04D2.6b	0.301783	0.121434
D1014.1	-0.37801	0.121489
F52E4.5	-0.257474	0.121505
T01C3.3	-0.198328	0.121672
C10G11.5a	0.258288	0.121779
W02B12.12	-0.354716	0.121912
ZK84.1	-0.162832	0.121926
K05B2.3	-0.168833	0.121973
F15A8.6	0.769025	0.12204
C18A3.4a	-0.183522	0.122099
B0410.3	-0.297819	0.122178
B0238.10	-0.303693	0.122286
C27H5.5	0.965727	0.122478
Y9C9A.16	0.442371	0.12249
C14A4.6	0.168055	0.122505
C47D12.5	-0.181025	0.122535
C37A5.7	0.112241	0.122658
W02F12.3	-0.322156	0.122697
Y37E11B.10	-0.574918	0.12279
R07B7.11	0.158838	0.122796
R09B3.4	-0.129676	0.122888
F26F4.8	-0.445815	0.122928
R02D1.1	-0.557639	0.122981
F14F7.3	0.194435	0.122992
ZK1251.6	-0.312677	0.123117
F18F11.1	0.256199	0.123237
Y55F3AM.1	0.231909	0.123279
K11D12.4	0.447592	0.123337
K10D2.7	0.142884	0.123538
T10B5.6	-0.244107	0.123676
K01G5.10	0.236758	0.12372
F56F3.3	-0.19488	0.123789
Y14H12A.1	0.227084	0.12387
ZK1248.14	0.051236	0.123945
C13A10.2	0.649295	0.124209
F42A10.8	1.88209	0.124276
Y57A10A.3	-0.179504	0.124309
F40F12.5a	-0.139353	0.124454
C32H11.4	-0.538041	0.124477
Y119D3B.4	-0.485419	0.12449
C10G8.5a	-0.109638	0.124564
Y105E8A.12	0.135736	0.12458
Y69A2AR.8	0.707212	0.12459
T07F8.4	0.65986	0.124601
C08B6.7	-0.275304	0.124664
F45F2.4	0.0747005	0.124752
C23H3.4	0.15942	0.124845
T23H2.3	-0.191905	0.12497
F42G4.6	-0.133643	0.125015
B0393.4	-0.319411	0.125282
C03D6.5	-0.144284	0.125335
T03G6.3	-0.14338	0.125347
ZK673.2	-0.0690909	0.125386
C12D12.6	0.659119	0.125407
F01F1.14	-0.341529	0.125475
F53F1.4	-0.269705	0.12549
T27A3.5	-0.869204	0.125525
F33D11.8	0.178481	0.125529
F48G7.9	0.417698	0.125542
C43H8.2	0.0704818	0.125636
F11C1.3	-0.282881	0.125685
F38A5.13	0.198135	0.125712
K01A2.3b	-0.263211	0.126091
T12D8.5	0.137936	0.126097
F18A1.6b	-0.24053	0.126215
Y73B3A.18b	0.31546	0.126236
W03B1.2	0.480599	0.126307
C36B7.5a	0.26539	0.126435
R07B1.10	0.282628	0.126747
T20H4.5	0.116187	0.126814
C06B3.3	0.41611	0.126838
F46B3.5	-0.371036	0.126859
F58H7.8	0.233506	0.126921
T09E8.2	-0.0931962	0.127019
C04F5.4	-0.386481	0.127112
Y39E4B.13	-0.213597	0.127162
W05E10.1	0.496	0.127226
Y54G2A.32	-0.190698	0.127269
C17C3.1a	0.298682	0.12736
Y45G12B.2a	-0.611702	0.127526
R166.5b	-1.35261	0.127543
F29D10.5	-0.667155	0.127558
C28C12.4	0.248333	0.127854
F13E6.4	-0.229865	0.127927
Y47G6A.11	-0.0512437	0.128004
F09E5.1	0.11709	0.128114
Y40B10A.5	-1.38283	0.128165
T01B6.3a	0.339444	0.128275
F54F3.3	0.248152	0.128318
C31H1.3	-0.0835649	0.128333
B0261.6	-1.2302	0.128498
K06A5.4	-0.495078	0.128524
F10D2.6	0.417211	0.128571
K04A8.1	-0.649035	0.128572
C04A2.7a	-0.143271	0.128665
Y73B3A.18b	0.111581	0.128672
C07H4.1	0.0776456	0.128883
C16H3.2	0.150361	0.129079
F43G6.8	0.111418	0.129234
C35B1.4	-0.188068	0.129238
R09B5.6	0.224483	0.129257
T27A3.3	-0.288914	0.129398
R10E11.4	-0.0737518	0.12947
Y94H6A.9	0.142379	0.129492
C53B4.3	0.209811	0.129494
C41H7.6	0.230015	0.129597
C05C8.7	0.109164	0.129752
C47A10.8	-0.191676	0.12979
F25F8.1	0.791854	0.129801
T28A11.4	-0.376905	0.129893
Y40B10A.9	-0.411626	0.129952
F43G9.13	-0.0866186	0.130055
ZK858.3	-0.262508	0.130057
T01D3.4	0.244466	0.130247
C40D2.2	0.900409	0.130448
B0547.1	-0.132044	0.130563
E01G4.6	-0.453451	0.130653
ZK1307.4	-0.655833	0.130707
F39E9.2	0.388386	0.130825
F09E5.8	-0.285088	0.130831
K10C9.3	-0.163521	0.130865
K08F11.4a	0.0837134	0.131135
F31C3.1	0.182496	0.131169
C26E6.4	-0.138205	0.131268
F56H11.3	-0.838438	0.131287
ZK354.5	-0.362601	0.131414
K02E11.4	0.497213	0.131451
F54F3.1	0.23465	0.131627
F09E5.7	0.143469	0.131633
T14G10.2a	0.264012	0.131875
ZC434.9	-0.250902	0.13196
Y53F4B.33	-0.205836	0.132051
C05D10.4c	0.1235	0.132297
C39F7.5	0.253127	0.132447
R05C11.3	-0.0843973	0.132517
F37H8.5	0.115445	0.132519
F41C3.5	-0.106305	0.132562
H34I24.2	0.19209	0.132607
M70.4	-0.153816	0.132712
T04A11.5	-0.408374	0.13272
Y43F8B.7	-0.170082	0.132777
Y69A2AR.7b	0.304697	0.132854
C40H5.1	-0.268453	0.132854
K08E3.4	-0.0597259	0.133031
T28F2.7	0.706809	0.133033
F58H7.2	0.32966	0.133043
K06B4.11	-0.183303	0.133054
Y75B12B.1	-0.282312	0.133094
F20A1.6	0.729597	0.133105
F59G1.1c	0.273554	0.133383
F52F12.5	-0.186123	0.133397
F30A10.2	-0.181776	0.133468
F20D1.3	-0.142348	0.133659
T12A2.16a	-0.988125	0.133685
C53D6.2	0.442656	0.133795
C26D10.5b	-0.757331	0.13391
B0403.2	0.24262	0.134001
H13N06.6	-0.296168	0.134043
F29A7.6	-0.36825	0.13416
R11E3.1	-0.527961	0.134256
W08F4.3	-0.111376	0.134309
R07B5.9	0.23637	0.134389
F35A5.3	-0.333439	0.134625
W04A4.4	0.550551	0.134638
K05F1.6	0.318797	0.135049
K09C8.3	-0.605052	0.135126
F56D5.6	0.6347	0.135223
T05B11.2	1.48065	0.135399
K12D9.4	0.227475	0.135488
C37A2.4	0.136866	0.135558
R04B5.9	0.953304	0.135726
C49A9.3	0.10284	0.135785
F58B4.5	0.500911	0.135787
C05C8.8	0.290775	0.135788
F34H10.3	0.101562	0.135793
K01D12.11	-0.148623	0.135834
ZK867.1d	0.20944	0.135886
Y54G9A.5	-0.351059	0.135892
F49E12.10	0.814258	0.135893
Y44A6D.1	-0.214572	0.135942
K08F8.3	-0.33023	0.136139
T12A2.1	0.291966	0.136236
T16G12.4	-0.482704	0.136244
F45D11.4	-0.527258	0.136246
K07A12.7	0.389499	0.136325
T03F1.1	-0.129707	0.136389
F46G10.5	0.0972547	0.136599
C18H7.3	0.99456	0.136608
Y48A6B.5	-0.174945	0.136676
C27H5.2b	0.136786	0.136784
C03B1.7	-0.129856	0.13679
D2030.9a	0.0964884	0.136801
F47F2.3	0.80035	0.136819
Y67H2A.8	0.149592	0.136951
F45E4.5	-0.262588	0.137001
C47G2.5	0.127902	0.137002
T03F1.11	-0.173418	0.137039
D1054.2	0.113051	0.137092
Y37E3.16	0.787457	0.137148
K07A1.6	-0.389898	0.137348
C18E9.11a	0.602999	0.137493
ZK1098.4	0.32337	0.137595
Y104H12D.2	0.165446	0.137632
C17B7.4	-0.446098	0.137654
F21E9.3	-0.254838	0.137744
T22B2.4	-0.280135	0.137927
F20A1.7c	-0.699562	0.138627
C37A5.8	0.307151	0.139256
DC2.6	0.276526	0.139355
T20F5.5	-0.596587	0.139489
T02E1.5	0.159653	0.139615
F26H11.5	-0.167852	0.139615
C49G7.3	-0.19837	0.140436
C25A1.1	-0.248564	0.140488
T06A1.2	-0.881504	0.140543
Y53G8AL.1	-0.656207	0.140732
C17C3.15	-0.318475	0.140807
F53B1.4	0.186976	0.140858
F58F6.1	-0.221819	0.140901
F40F12.1	-0.336926	0.140944
C08B11.1	-0.141864	0.140952
C40C9.3	-0.827358	0.141188
B0213.16	-1.04725	0.141368
F15G9.4a	-0.222848	0.141433
F47D12.1e	0.302779	0.141538
Y73B6BL.5c	0.344177	0.141668
F12F3.2b	-0.346507	0.141697
C16A3.8	-0.216788	0.141783
F54B11.11	-0.383021	0.141909
R53.6	-0.266326	0.142017
Y57G11C.23	0.200436	0.142091
C05D12.2	0.346857	0.142127
C06H2.2	-0.203001	0.14219
Y54E10BR.5	0.0656173	0.142285
F57B1.4	-0.207256	0.142351
F59D6.3	-0.195498	0.142449
Y43F4A.1	-0.255511	0.142516
F55C10.1	0.114381	0.14253
Y71F9B.9	0.24442	0.142535
W06B3.1	-0.29261	0.142542
Y75B8A.3	0.178516	0.142601
Y37E11B.5	0.117653	0.142648
ZK682.7	0.149036	0.142664
F56C11.5	-0.191142	0.142718
D1014.5	0.468692	0.142983
K02G10.4b	0.111062	0.143193
F55A12.2b	0.18032	0.143293
F23H12.6	-0.743619	0.143333
ZK1127.5	0.54573	0.143373
Y54E5A.6	0.126622	0.143385
ZK856.1	-0.0730862	0.143398
C02D5.1	-2.44627	0.143497
F36D4.2	-0.302864	0.143508
C49H3.6b	-0.819733	0.143511
T13B5.8	-0.23937	0.143569
F47B7.1	-0.0998835	0.143634
Y48E1C.4b	0.385133	0.143667
C02F12.4	0.16789	0.143783
F48F7.4	0.295076	0.143906
K09H9.6	0.448367	0.143937
C15H11.4	-0.293293	0.143971
H12I13.4	-0.172629	0.144042
R11A8.4	-0.222378	0.144045
Y57A10A.6	-0.116408	0.144169
F36H12.2	0.181179	0.144462
Y57G11C.4	-0.124678	0.14447
F08A8.1	0.282125	0.144485
W02D3.8	-0.840762	0.144713
C08F1.5	0.2682	0.14485
C53D6.7	-0.461576	0.145033
K03A11.1	-0.856227	0.145044
D2024.8	0.846257	0.145171
B0272.3	0.18274	0.145224
ZC455.6b	0.992486	0.145663
C24G7.4	-0.156279	0.145672
K04E7.2	0.472574	0.14571
T26C12.2	0.8851	0.145784
R04F11.5	-0.602081	0.145883
Y48C3A.10	0.190657	0.145915
T16A9.4	0.214367	0.145953
F35B12.9	0.166976	0.145966
[truncated: 10,398 more rows]

## Sheet: Table S4 Zn reg Microarray
Supplementary Table 4. Significantly expressed genes under increasing zinc concentrations (500 mM Zn/ 30mM Zn) as determined by microarrays, cut-off p-value ≤ 0.01
Wormbase ID	Gene name	Sequence	Log2 Fold-Change (500mM Zn/ 30mM Zn)	p-value
WBGene00003474	mtl-2	T08G5.10	3.94536	1.87303e-05
WBGene00000612	col-35	C15A11.1	2.39861	0.00228147
WBGene00003473	mtl-1	K11G9.6	2.38662	7.89474e-08
WBGene00009421	F35E8.7	F35E8.7	2.29955	3.43181e-08
WBGene00012683	asp-17	Y39B6A.24	2.21541	5.67082e-07
WBGene00010169	clec-18	F56H6.8	2.17679	1.70289e-05
WBGene00013971	scl-19	ZK384.1	2.12663	1.245e-05
WBGene00016943	acdh-1	C55B7.4a	1.95037	4.82748e-05
WBGene00009420	F35E8.6	F35E8.6	1.94112	4.99385e-06
WBGene00001781	gst-33	C02A12.1	1.80689	0.00118234
WBGene00021139	clec-128	W10G11.6	1.79496	0.00227987
WBGene00004994	spp-9	T25C12.2	1.6358	7.16514e-05
WBGene00001712	grl-3	K03B8.7	1.58775	0.00971716
WBGene00004996	spp-11	T25D10.3	1.56935	0.000602749
WBGene00007807	C29F3.7	C29F3.7	1.54157	8.5973e-07
WBGene00015052	clec-52	B0218.8	1.45348	1.99128e-05
WBGene00007097	B0024.4	B0024.4	1.42664	0.000178529
WBGene00022713	ZK355.3	ZK355.3	1.4103	0.000291086
WBGene00000781	cpr-1	C52E4.1	1.3724	0.000227309
WBGene00013937	ZK218.3	ZK218.3	1.27309	0.0049968
WBGene00005454	srh-248	H05B21.2	1.26613	0.00600291
WBGene00020191	clec-53	T03F1.10	1.23539	3.60239e-05
WBGene00009215	thn-2	F28D1.5	1.22436	1.61158e-05
WBGene00000212	asm-2	ZK455.4	1.18961	5.31071e-05
WBGene00003572	ncx-7	C07A9.11	0.98148	0.00387149
WBGene00011285	ttr-28	R90.3	0.929358	0.00177489
WBGene00021072	W07B8.4	W07B8.4	0.927587	0.000401999
WBGene00011821	cdf-2	T18D3.3	0.874034	0.00581479
WBGene00013541	lonp-2	Y75B8A.4	0.857465	0.00417726
WBGene00012712	ttm-1a	Y39E4A.2a	0.849421	0.00040271
WBGene00018345	F42C5.3	F42C5.3	0.843399	0.000461216
WBGene00015369	ugt-51	C03A7.11	0.820605	0.00100934
WBGene00019345	tmem-135	K02G10.3	0.811168	0.00211718
WBGene00009397	clec-66	F35C5.9	0.788976	0.000190973
WBGene00010157	oac-34	F56G4.1	0.759844	0.00467674
WBGene00010742	clc-6	K10D6.2c	0.754141	0.00890676
WBGene00015225	B0507.8	B0507.8	0.751746	0.00443925
WBGene00012712	ttm-1b	Y39E4A.2b	0.746521	0.000242882
WBGene00004062	pmp-5	T10H9.5	0.74454	0.00212539
WBGene00006561	tcl-2	Y38C1AA.4	0.737097	0.00485107
WBGene00013609	clec-37	Y102A5B.3	0.736554	0.0083314
WBGene00007811	C29F7.2	C29F7.2	0.728801	0.00115804
WBGene00011330	T01D3.6	T01D3.6a	0.724218	0.000935187
WBGene00012727	Y39G8B.7	Y39G8B.7	0.716764	0.000487818
WBGene00020307	T07D3.4	T07D3.4	0.69961	0.00218195
WBGene00014133	ZK896.2	ZK896.2	0.692549	0.000692922
WBGene00009898	dod-23	F49E12.2	0.675172	0.00258361
WBGene00016717	math-22	C46F9.1	0.668905	0.00300642
WBGene00019404	K05B2.4	K05B2.4	0.66645	0.00215516
WBGene00019744	M02H5.8	M02H5.8	0.660262	0.000202054
WBGene00022497	Y119D3B.21	Y119D3B.21	0.635566	0.00284377
WBGene00004020	pho-1	EGAP2.3	0.629961	0.00445854
WBGene00011870	T20G5.8	T20G5.8	0.627466	0.000354569
WBGene00011330	T01D3.6	T01D3.6b	0.614301	0.00580396
WBGene00018413	cyp-33C4	F44C8.1	0.598794	5.83556e-05
WBGene00020662	T21H3.1	T21H3.1	0.595573	0.00310772
WBGene00010660	K08D8.6	K08D8.6	0.59216	0.000867901
WBGene00000618	col-41	T10B10.1	0.578967	0.00182976
WBGene00019388	K04F1.9	K04F1.9	0.578763	0.0084351
WBGene00013220	ctl-3	Y54G11A.13	0.577692	0.00569693
WBGene00004144	srlf-35	R11G11.7	0.561737	0.00148342
WBGene00011042	R05H10.1	R05H10.1	0.556122	0.00432259
WBGene00003096	lys-7	C02A12.4	0.554003	0.0063018
WBGene00011207	R10E8.1	R10E8.1	0.545909	0.00326263
WBGene00010884	M7.8	M7.8	0.543422	0.00519609
WBGene00011330	T01D3.6	T01D3.6b	0.542591	0.00221667
WBGene00017244	apy-1	F08C6.6	0.538332	0.00196188
WBGene00019060	acox-3	F58F9.7	0.53569	0.00251302
WBGene00007133	B0284.3	B0284.3	0.532773	0.00605036
WBGene00016262	C30F12.3	C30F12.3	0.523682	0.00880121
WBGene00020561	T19C3.3	T19C3.3	0.517413	0.00895367
WBGene00017621	txt-17	F20A1.10	0.507479	0.00830715
WBGene00000831	ctl-2	Y54G11A.5b	0.501127	0.00146824
WBGene00003090	lys-1	Y22F5A.4	0.500862	0.00220804
WBGene00020574	T19D7.6	T19D7.6	0.499818	0.00278411
WBGene00009474	clec-235	F36D3.10	0.482992	0.000966789
WBGene00015783	C15B12.1	C15B12.1	0.47982	0.000899193
WBGene00021339	clc-25	Y34F4.4	0.477185	0.00743231
WBGene00018865	F55A12.6	F55A12.6	0.471762	0.00984667
WBGene00010050	F54D5.4	F54D5.4	0.460911	0.00492382
WBGene00019472	cyp-35B1	K07C6.4	0.455783	0.00849543
WBGene00014139	nstp-5	ZK896.9	0.446502	0.00397366
WBGene00021048	lro-1	W05H9.1	0.445885	0.000317289
WBGene00015469	C05D2.8	C05D2.8	0.443578	0.0053531
WBGene00010931	M162.5	M162.5	0.420566	0.00728437
WBGene00010471	cdr-6	K01D12.12	0.409993	0.00296136
WBGene00018262	cyp-33C3	F41B5.4	0.408241	0.00167671
WBGene00020197	mans-3	T03G11.4	0.403166	0.00123535
WBGene00019908	R05H11.2	R05H11.2	0.393366	0.000517839
WBGene00003786	npa-1	VC5.3	0.388059	0.00479207
WBGene00012783	Y43C5A.3	Y43C5A.3	0.387282	0.00188139
WBGene00017480	nstp-2	F15B10.1	0.376258	0.00464312
WBGene00012910	Y46G5A.20	Y46G5A.20	0.36704	0.00290504
WBGene00008741	ctsa-1.2	F13D12.6	0.359709	0.00918769
WBGene00021879	clec-83	Y54G2A.14	0.344155	0.000308439
WBGene00008341	ttr-44	C56A3.2	0.341238	0.00756234
WBGene00010019	F54B8.4	F54B8.4	0.332812	0.0082907
WBGene00020158	T02C5.1	T02C5.1	0.332532	0.00355702
WBGene00008027	scl-5	C39E9.2	0.326627	0.00608733
WBGene00013481	Y69H2.3	Y69H2.3d	0.321435	0.00213782
WBGene00000067	act-5	T25C8.2	0.307813	0.00750243
WBGene00003891	osm-11	F11C7.5	0.307177	0.00363586
WBGene00020909	W01A11.1	W01A11.1	0.305138	0.00312431
WBGene00017969	ctsa-3.1	F32A5.3	0.304789	0.00624416
WBGene00022269	aatf-1	Y73E7A.2	0.298783	0.00998055
WBGene00022178	cest-25	Y71H2AM.13	0.284318	0.000563516
WBGene00000981	dhs-18	C45B11.3	0.279196	0.00372434
WBGene00019986	R09F10.1	R09F10.1	0.276513	0.00404669
WBGene00000786	cpr-6	C25B8.3a	0.275425	0.00103623
WBGene00018383	F43C11.6	F43C11.6	0.26779	0.00814707
WBGene00012889	icap-1	Y45F10D.10	0.257941	0.00515437
WBGene00003091	lys-2	Y22F5A.5	0.255013	0.00154173
WBGene00010943	M176.4	M176.4	0.248228	0.00724709
WBGene00010597	K06A4.7	K06A4.7	0.247967	0.00628771
WBGene00018615	F48G7.4	F48G7.4	0.237157	0.00818655
WBGene00008599	F09A5.2	F09A5.2	0.230891	0.0081484
WBGene00010216	F57G8.7	F57G8.7	0.229552	0.00162826
WBGene00018724	F53A9.1	F53A9.1	0.226778	0.00152517
WBGene00013435	psme-3	Y66D12A.9	0.225029	0.00945156
WBGene00018724	F53A9.1	F53A9.1	0.223306	0.00411509
WBGene00012343	casc-3	W08E3.2	0.217724	0.00547037
WBGene00004789	sgk-1	W10G6.2	0.21708	0.00364163
WBGene00019805	R01B10.3	R01B10.3	0.215657	0.00489871
WBGene00010280	rde-12	F58G11.2	0.207613	0.00947984
WBGene00021014	pid-4	W03G9.2	0.206049	0.00152167
WBGene00017852	F27C1.2	F27C1.2	0.194303	0.00537954
WBGene00018261	cyp-33C5	F41B5.3	0.1659	0.00954605
WBGene00001432	fkb-7	B0511.1	0.164844	0.00595023
WBGene00006649	tth-1	F08F1.8	0.161221	0.000958991
WBGene00010582	K05C4.5	K05C4.5	0.13025	0.00426172
WBGene00019162	eif-1.A	H06H21.3	0.119172	0.000891103
WBGene00001929	his-55	F54E12.1	0.105312	0.00295059
WBGene00022369	Y92H12BR.3	Y92H12BR.3	0.0867469	0.00562877
WBGene00017571	jmjd-3.1	F18E9.5b	0.0593345	0.00616805
WBGene00006610	tre-4	F15A2.2	-0.0597241	0.00538042
WBGene00006942	wrk-1	F41D9.3c	-0.127766	0.0067714
WBGene00019463	ccm-2	K07A9.4	-0.129086	0.00180933
WBGene00016498	mig-6	C37C3.6a	-0.140499	0.00922313
WBGene00002348	myo-1	R06C7.10	-0.160301	0.00864281
WBGene00000779	cpn-3	F28H1.2	-0.164386	0.000786093
WBGene00002133	inx-11	W04D2.3	-0.169416	0.00472797
WBGene00002050	ifa-1	F38B2.1a	-0.169667	0.000461693
WBGene00020155	spig-11	T02B11.3	-0.181162	0.00500015
WBGene00009079	F23B12.1	F23B12.1	-0.190542	0.00871342
WBGene00008497	F01D5.7	F01D5.7	-0.194408	0.00519315
WBGene00011521	T06C12.14	T06C12.14	-0.199382	0.00502408
WBGene00020947	W02F12.2	W02F12.2	-0.20759	0.00249962
WBGene00007911	C34B7.1	C34B7.1	-0.209584	0.00373631
WBGene00016894	C53B7.3	C53B7.3	-0.218336	0.00178294
WBGene00019806	pgap-3	R01B10.4	-0.21891	0.00329704
WBGene00022679	ZK180.5	ZK180.5b	-0.21923	0.000286213
WBGene00003014	lin-28	F02E9.2a	-0.222283	0.00589939
WBGene00019129	F59G1.8	F59G1.8	-0.233916	0.0071662
WBGene00015639	C09E7.5	C09E7.5	-0.240941	0.00546599
WBGene00003375	mlp-1	T04C9.4b	-0.242721	0.000821606
WBGene00007331	pho-11	C05C10.4	-0.258201	0.00843939
WBGene00006760	unc-23	H14N18.1	-0.259494	0.00435976
WBGene00012034	T26C5.4	T26C5.4	-0.260186	0.00142993
WBGene00000715	col-142	T15B7.4	-0.271175	0.00315512
WBGene00000016	abf-5	T22H6.5	-0.271281	0.000647304
WBGene00011511	gpcp-2	T05H10.7	-0.280793	0.00699201
WBGene00020991	W03D8.10	W03D8.10	-0.282754	0.00404869
WBGene00003497	mup-4	K07D8.1	-0.283164	0.00490254
WBGene00020258	T05E7.1	T05E7.1	-0.286369	0.00393507
WBGene00011201	nth-1	R10E4.5	-0.293101	0.00285893
WBGene00003776	nmy-1	F52B10.1	-0.294	0.00421212
WBGene00017727	F22H10.3	F22H10.3	-0.304323	0.000812403
WBGene00019152	nspb-6	H04M03.2	-0.310982	0.000350358
WBGene00022245	acp-6	Y73B6BL.24	-0.314409	0.00316602
WBGene00020414	T10E9.4	T10E9.4	-0.315365	0.000846854
WBGene00015689	spch-2	C10G11.9	-0.321057	0.00929611
WBGene00002265	lec-2	F52H3.7b	-0.330879	0.00928836
WBGene00002118	ins-35	K02E2.4	-0.335248	0.00735926
WBGene00018219	F40A3.4	F40A3.4	-0.340734	0.00844749
WBGene00015913	C17F4.7	C17F4.7	-0.341234	0.00428247
WBGene00009888	F49E2.5	F49E2.5d	-0.345739	0.00505647
WBGene00022642	lipl-5	ZK6.7b	-0.348538	0.00333795
WBGene00017717	F22F4.4	F22F4.4	-0.350492	0.00902442
WBGene00002978	lev-11	Y105E8B.1e	-0.350696	0.00555242
WBGene00015398	tag-293	C03G6.13	-0.351838	0.0037667
WBGene00013232	faah-4	Y56A3A.12a	-0.367036	0.00166161
WBGene00018448	F45D11.1	F45D11.1	-0.367282	0.00581343
WBGene00007365	C06B3.6	C06B3.6	-0.380393	0.00318131
WBGene00011300	R107.5	R107.5b	-0.392117	0.00914188
WBGene00022754	nspd-1	ZK484.8	-0.414136	0.00864291
WBGene00008707	epic-1	F11E6.3	-0.416045	0.00781044
WBGene00009463	F36D1.4	F36D1.4	-0.420812	0.0044932
WBGene00000601	col-12	F15H10.1	-0.425893	0.00461436
WBGene00009130	F25H5.8	F25H5.8	-0.434419	0.00987731
WBGene00010124	mbug-1	F55G11.4	-0.438121	0.000867299
WBGene00009192	asah-2	F27E5.1	-0.442384	0.00121665
WBGene00000608	col-19	ZK1193.1	-0.450115	0.00271855
WBGene00013448	Y66D12A.24	Y66D12A.24	-0.454373	0.00938045
WBGene00000687	col-113	C34D4.15	-0.454615	0.00139303
WBGene00000752	col-179	C34F6.3	-0.462896	0.000597955
WBGene00000680	col-106	Y77E11A.15	-0.464441	0.00738009
WBGene00013646	Y105C5B.3	Y105C5B.3	-0.467876	0.000753299
WBGene00014225	ZK1098.9	ZK1098.9	-0.480991	0.0069017
WBGene00002497	let-268	F52H3.1	-0.490529	0.000217804
WBGene00021627	Y47D7A.15	Y47D7A.15	-0.493384	0.00147892
WBGene00012171	W01B6.4	W01B6.4	-0.494976	0.00909616
WBGene00012809	Y43F8A.2	Y43F8A.2	-0.501766	0.00917693
WBGene00020413	cpg-22	T10E9.3	-0.50233	0.00311018
WBGene00020237	phat-4	T05B4.3	-0.502977	0.00130417
WBGene00000751	col-178	C34F6.2	-0.509681	0.000872522
WBGene00000757	col-184	F15A2.1	-0.518465	0.00299608
WBGene00000656	col-80	C09G5.5	-0.533035	0.00214613
WBGene00000754	col-181	W03G11.1	-0.534843	0.00253374
WBGene00000716	col-143	T15B7.3	-0.543497	0.00353916
WBGene00000696	col-122	T05A1.2	-0.548229	3.6001e-06
WBGene00008244	fipr-11	C50H2.10	-0.549456	0.00403698
WBGene00012590	nspe-3	Y38E10A.12	-0.551477	0.00644585
WBGene00018167	nspb-4	F38A5.10	-0.552586	0.00100959
WBGene00000711	col-138	C52D10.13	-0.554649	0.00977362
WBGene00015572	C07G1.6	C07G1.6	-0.560751	0.00356048
WBGene00015780	C14F11.4	C14F11.4	-0.560814	0.00191125
WBGene00014240	htas-1	ZK1251.1	-0.564338	0.00905876
WBGene00006769	unc-33	Y37E11C.1a	-0.570891	0.000338432
WBGene00014116	ZK858.2	ZK858.2	-0.582107	0.00359288
WBGene00009042	F22B5.4	F22B5.4	-0.582351	0.0012139
WBGene00011460	ttr-14	T05A10.3	-0.593073	0.000505644
WBGene00000703	col-129	M18.1	-0.599362	0.00131005
WBGene00019779	endu-2	M60.2	-0.605153	0.00219982
WBGene00018427	F44E7.5	F44E7.5	-0.605323	0.00326807
WBGene00019733	M02E1.1	M02E1.1a	-0.611374	0.00264294
WBGene00017541	F17E9.4	F17E9.4	-0.611939	0.00164442
WBGene00010065	F54F7.3	F54F7.3	-0.614277	0.00163627
WBGene00004171	pqn-91	Y73F8A.9	-0.617162	0.00393452
WBGene00000657	col-81	F38A3.1	-0.624062	0.0015874
WBGene00009773	lipl-2	F46B6.8	-0.624461	0.00142282
WBGene00016481	C36C5.12	C36C5.12	-0.632068	0.00923957
WBGene00000024	abu-1	AC3.3	-0.641159	0.00720466
WBGene00018166	nspb-5	F38A5.9	-0.647171	0.00353467
WBGene00000165	aps-3	Y48G8AL.14	-0.654655	0.00319998
WBGene00013975	glam-5	ZK455.5	-0.669472	0.0015189
WBGene00010091	ssp-35	F55C5.1	-0.670512	0.006043
WBGene00000721	col-148	C12D8.8	-0.702816	0.00646394
WBGene00015933	C17H12.8	C17H12.8	-0.733054	0.000897133
WBGene00009226	cyp-37B1	F28G4.1	-0.74518	0.000257292
WBGene00013648	Y105C5B.7	Y105C5B.7	-0.818841	0.00125296
WBGene00012591	nspe-1	Y38E10A.13	-0.959867	0.000783598
WBGene00019369	K03H6.4	K03H6.4	-1.00425	0.000907253
WBGene00002016	hsp-16.2	Y46H3A.3	-1.05541	0.0069424
WBGene00009221	acs-2	F28F8.2	-1.10659	0.00323722
WBGene00016942	C55B7.3	C55B7.3	-1.25338	0.00534462
WBGene00017691	ilys-5	F22A3.6	-1.84918	5.85853e-05
WBGene00007291	lips-2	C04B4.3	-4.00894	0.00691358

## Sheet: Table S5 Summary qPCR
Supplementary Table 5. Wild type significantly expressed genes under excess zinc (200mM Zn/ 0mM Zn). Gene expression levels were quantified by qRT-PCR and the averages and standard deviation for three replicates representative of at least three independent biological experiments are shown. Statistically significant differences were determined by Brown-Forsythe and Welch ANOVA test with a statisti…
Wormbase ID	Gene name	Gene name	Averaged log2 fold change in 0mM Zn	Standard deviation in 0mM Zn	Averaged log2 fold change in 200mM Zn	Standard deviation in 200mM Zn	Statistical significance based on p-value	p-value
WBGene00012682	Y39B6A.23	asp-16	-1.7671e-15	0.466393	11.2544	0.708038	****	<0.0001
WBGene00019886	R05D8.9	R05D8.9	5.92119e-16	0.603886	8.39879	0.720351	****	<0.0001
WBGene00015835	C16C4.11	math-6	1.16573e-15	0.760249	8.03516	0.989698	****	<0.0001
WBGene00021491	Y40B10A.6	comt-4	0	0.288226	7.9061	0.197318	****	<0.0001
WBGene00006070	C50C10.7	str-2	1.18424e-15	0.360472	7.6187	0.356441	****	<0.0001
WBGene00012683	Y39B6A.24	asp-17	3.23815e-16	0.225065	7.49354	0.303187	****	<0.0001
WBGene00003473	K11G9.6	mtl-1	0	1.16384	7.15859	0.899113	****	<0.0001
WBGene00008602	F09B9.1	oac-14	-1.17499e-15	0.266656	6.46157	0.464682	****	<0.0001
WBGene00003474	T08G5.10	mtl-2	-1.17499e-15	0.268503	6.46149	0.701911	****	<0.0001
WBGene00019675	K12D9.1	K12D9.1	1.17867e-15	0.537692	6.23972	0.512942	****	<0.0001
WBGene00011821	T18D3.3	cdf-2	2.96059e-16	0.473754	5.79292	0.52817	****	<0.0001
WBGene00011009	R04D3.1	cyp-14a4	0	0.585791	5.64865	0.732467	****	<0.0001
WBGene00019104	F59D6.2	asp-7	6.10623e-16	0.344853	5.62021	0.437268	****	<0.0001
WBGene00012067	T26H2.5	sqst-3	-1.21662e-15	0.152478	5.23189	0.471283	****	<0.0001
WBGene00001781	C02A12.1	gst-33	3.44632e-16	0.11937	5.07228	0.243479	****	<0.0001
WBGene00000783	T10H4.12	cpr-3	2.34188e-17	0.219609	5.04774	0.272999	****	<0.0001
WBGene00017270	F08F8.5	numr-1	-3.09359e-16	0.181474	4.8868	0.680039	****	<0.0001
WBGene00015052	B0218.8	clec-52	-3.00685e-16	0.0626882	4.78818	0.34739	****	<0.0001
WBGene00018647	F49F1.7	F49F1.7	0	0.181198	4.65426	0.740276	****	<0.0001
WBGene00000372	T10B9.10	cyp-13a7	5.50486e-16	0.28504	4.58697	1.16844	****	<0.0001
WBGene00007833	C31A11.5	oac-6	0	0.0888245	4.39961	0.198273	****	<0.0001
WBGene00012036	T26E3.1	clec-103	1.80989e-15	0.176729	4.38809	0.757832	***	0.0001
WBGene00009773	F46B6.8	lipl-2	3.05311e-16	0.263625	4.13314	0.127493	****	<0.0001
WBGene00018755	F53C3.12	bcmo-2	-1.85037e-16	0.558598	3.98898	0.844986	****	<0.0001
WBGene00189956	Y34F4.6	Y34F4.6	-1.20274e-15	0.0811525	3.85105	0.48454	****	<0.0001
WBGene00007829	C31A11.1	oac-5	-1.22125e-15	0.143867	3.81978	0.141457	****	<0.0001
WBGene00000781	C52E4.1	cpr-1	0	0.714981	3.80376	0.876199	***	0.0002
WBGene00002091	ZK1251.11	ins-8	-6.4763e-16	0.713585	3.79414	0.663851	****	<0.0001
WBGene00012712	Y39E4A.2	ttm-1b	5.08852e-17	0.223904	3.72965	0.25935	****	<0.0001
WBGene00018913	F56A4.5	F56A4.5	-1.4803e-15	0.644626	3.71205	1.21238	**	0.003
WBGene00015399	C03G6.14	cyp-35a1	8.88178e-16	1.02323	3.67743	1.50642	*	0.0146
WBGene00002188	ZC416.4	kgb-2	0	0.134657	3.63758	0.289743	****	<0.0001
WBGene00010062	F54F3.3	lipl-1	-2.86808e-16	0.717747	3.61308	0.498886	****	<0.0001
WBGene00001767	F37B1.8	gst-19	2.68304e-16	0.307181	3.61233	0.165361	****	<0.0001
WBGene00019105	F59D6.3	asp-8	-1.19118e-16	0.0450906	3.55866	0.37178	****	<0.0001
WBGene00003778	C15H9.1	nnt-1	-1.53118e-15	0.25812	3.54384	0.143786	****	<0.0001
WBGene00004183	F45H7.4	prk-2	-3.14563e-16	0.169723	3.53426	0.0935375	****	<0.0001
WBGene00018707	F52F10.3	oac-31	-8.78927e-16	0.215165	3.52013	0.434742	****	<0.0001
WBGene00009215	F28D1.5	thn-2	1.85037e-16	0.561608	3.49692	0.647571	****	<0.0001
WBGene00003740	T24D8.5	nlp-2	2.86808e-16	0.164971	3.40141	0.185458	****	<0.0001
WBGene00017336	F10D2.11	ugt-41	5.08852e-17	0.274672	3.3788	0.172143	****	<0.0001
WBGene00005661	T05B11.6	srr-10	1.11485e-15	0.258647	3.35697	0.261882	****	<0.0001
WBGene00011800	T16G1.6	T16G1.6	3.14563e-16	0.384705	3.31481	0.460323	****	<0.0001
WBGene00002069	C04F12.3	ikb-1	0	0.318744	3.26936	0.287749	****	<0.0001
WBGene00011364	T02B5.3	T02B5.3	-3.70074e-17	0.101713	3.16946	0.330953	****	<0.0001
WBGene00002087	ZK75.1	ins-4	3.46945e-17	0.262615	3.071	0.304857	****	<0.0001
WBGene00011737	T12G3.1	sqst-1	-6.4763e-17	0.150064	3.01534	0.258445	****	<0.0001
WBGene00001786	F35E8.8	gst-38	1.98915e-16	0.101575	2.94665	0.238293	****	<0.0001
WBGene00004000	T21E8.1	pgp-6	-2.63678e-16	0.171757	2.91278	0.193273	****	<0.0001
WBGene00001772	F37B1.1	gst-24	-1.75785e-16	0.274518	2.90766	0.246284	****	<0.0001
WBGene00021580	Y46C8AL.2	clec-174	3.01842e-16	0.205549	2.85872	0.285219	****	<0.0001
WBGene00007072	AC3.7	ugt-1	3.22369e-17	0.147064	2.82706	0.299006	****	<0.0001
WBGene00007811	C29F7.2	C29F7.2	0	0.369944	2.82054	0.278068	****	<0.0001
WBGene00015598	C08E3.6	fbxa-163	1.1958e-15	0.264066	2.75349	0.619534	***	0.0004
WBGene00002106	M04D8.3	ins-23	-2.54426e-16	0.348953	2.75181	0.394797	****	<0.0001
WBGene00018413	F44C8.1	cyp-33c4	7.40149e-17	0.305334	2.73555	0.224125	****	<0.0001
WBGene00020895	T28D9.3	plpp-1.2	0	0.30472	2.69866	0.196471	****	<0.0001
WBGene00019099	F59B1.6	F59B1.6	-1.78792e-15	0.607906	2.67635	0.889398	**	0.0035
WBGene00018643	F49F1.1	drd-50	-3.02998e-16	0.102655	2.65237	0.393145	****	<0.0001
WBGene00002232	F11A6.1	kpc-1	-8.32667e-17	0.0769824	2.60792	0.1459	****	<0.0001
WBGene00020528	T15B7.16	lgc-54	-1.16573e-15	0.347822	2.56817	0.666363	***	0.0006
WBGene00008584	F08G5.6	irg-4	0	0.25476	2.5522	0.157889	****	<0.0001
WBGene00002259	T22G5.2	lbp-7	-6.93889e-17	0.119733	2.52216	0.17968	****	<0.0001
WBGene00004013	F38A6.1	pha-4	-1.11022e-16	0.211132	2.51351	0.465431	***	0.0001
WBGene00004037	Y75B12B.6	plc-2	-1.66533e-16	0.192599	2.48907	0.166808	****	<0.0001
WBGene00017594	F19C7.4	F19C7.4	-2.7293e-16	0.336285	2.44702	0.149557	****	<0.0001
WBGene00007605	C15C8.3	hrg-7	-9.8301e-17	0.0609283	2.4359	0.0894556	****	<0.0001
WBGene00015044	B0213.15	cyp-34a9	-3.14563e-16	0.217867	2.43438	0.0721311	****	<0.0001
WBGene00006953	ZK1037.10	wrt-7	1.1426e-15	0.346157	2.35678	0.415152	****	<0.0001
WBGene00020930	W02C12.3	hlh-30	0	0.150895	2.33832	0.241427	****	<0.0001
WBGene00001172	C51E3.7	egl-3	3.70074e-17	0.123856	2.3342	0.300712	****	<0.0001
WBGene00017515	F16F9.4	F16F9.4	3.60822e-16	0.313613	2.31372	0.128449	****	<0.0001
WBGene00019748	M03A8.2	atg-2	-1.26057e-16	0.101625	2.28867	0.108087	****	<0.0001
WBGene00001189	F01D4.4	egl-21	-4.16334e-17	0.141247	2.28598	0.335894	****	<0.0001
WBGene00002090	ZK1251.2	ins-7	-3.47378e-16	0.0478126	2.26846	0.0891417	****	<0.0001
WBGene00003610	ZC410.1	nhr-11	0	0.269493	2.23873	0.665357	**	0.0021
WBGene00013637	Y105C5A.13	Y105C5A.13	0	0.566068	2.23546	0.491299	***	0.0005
WBGene00015700	C11D2.2	asp-9	5.55112e-16	0.718559	2.228	0.57186	**	0.0029
WBGene00012013	T25B9.7	ugt-54	3.1225e-16	0.148969	2.13512	0.737903	*	0.0121
WBGene00011392	T03D8.3	sbt-1	0	0.360098	2.11973	0.264774	****	<0.0001
WBGene00002195	F08F1.1	kin-9	-3.00685e-16	0.31553	2.10318	0.305543	****	<0.0001
WBGene00003099	F17E9.11	lys-10	5.67833e-16	0.157556	2.06812	0.266806	****	<0.0001
WBGene00000086	C02H7.3	aex-3	0	0.102949	2.06684	0.172774	****	<0.0001
WBGene00001528	AH6.1	gcy-1	-6.4763e-16	0.482331	2.05949	1.0031	*	0.041
WBGene00000216	H22K11.1	asp-3	-1.0177e-16	0.0442651	2.05531	0.236137	****	<0.0001
WBGene00003572	C07A9.11	ncx-7	5.37764e-17	0.191866	2.03547	0.133511	****	<0.0001
WBGene00013901	ZC443.6	ugt-16	-1.4803e-16	0.0752893	2.00484	0.278081	****	<0.0001
WBGene00269434	T17A3.13	sqst-5	-4.62593e-18	0.0345078	1.97893	0.071303	****	<0.0001
WBGene00015471	C05D9.2	lmp-2	-9.71445e-17	0.120214	1.95281	0.244315	****	<0.0001
WBGene00003635	F16H11.5	nhr-45	-1.4803e-16	0.333379	1.93987	0.194553	****	<0.0001
WBGene00044374	C17F4.12	C17F4.12	1.79486e-15	0.419161	1.93802	0.700673	**	0.0071
WBGene00018430	F44E7.8	nhr-142	1.42479e-15	0.292553	1.93621	0.206137	****	<0.0001
WBGene00000903	B0412.2	daf-7	0	0.332485	1.9302	0.622093	**	0.0028
WBGene00003511	F46G10.6	mxl-3	-1.66533e-16	0.12286	1.92244	0.232561	****	<0.0001
WBGene00010700	K09A9.1	nipi-3	-1.43404e-16	0.125188	1.91533	0.356329	***	0.0003
WBGene00020016	R11G11.14	lipl-3	-1.4803e-15	0.52414	1.90513	0.309596	**	0.0011
WBGene00002981	ZK593.6	lgg-2	-9.25186e-18	0.0420399	1.89089	0.210636	****	<0.0001
WBGene00004182	C06E8.3	prk-1	0	0.15294	1.8889	0.325383	****	<0.0001
WBGene00002990	C37F5.1	lin-1	-1.0177e-16	0.525994	1.86325	0.571107	**	0.0032
WBGene00018461	F45D11.16	F45D11.16	0	0.0984089	1.84645	0.137712	****	<0.0001
WBGene00002980	C32D5.9	lgg-1	0	0.103952	1.82032	0.222928	****	<0.0001
WBGene00000219	F21F8.7	asp-6	-5.20417e-18	0.0844265	1.7991	0.406793	**	0.0017
WBGene00003786	VC5.3	npa-1	0	0.316651	1.7706	0.465167	***	0.0006
WBGene00003995	K08E7.9	pgp-1	-2.22045e-16	0.209455	1.76425	0.0979987	****	<0.0001
WBGene00010857	M04C9.2	M04C9.2	-6.01371e-16	0.222637	1.75789	0.277378	****	<0.0001
WBGene00022078	Y69A2AR.7	epg-9	0	0.169382	1.70419	0.227217	****	<0.0001
WBGene00008631	F10A3.1	F10A3.1	5.73615e-16	0.168019	1.68301	0.245752	****	<0.0001
WBGene00016848	C50F7.10	klo-1	1.20274e-16	0.172767	1.65768	0.203041	****	<0.0001
WBGene00008597	F08H9.9	clec-55	-1.72547e-15	0.168411	1.62584	0.648415	*	0.0147
WBGene00017398	F12B6.2	slc-17.6	-1.57282e-16	0.212428	1.59389	0.247595	****	<0.0001
WBGene00007462	C08H9.1	csta-3.2	9.19403e-16	0.340813	1.59189	0.643338	*	0.0119
WBGene00017678	F21F8.4	asp-12	1.50343e-17	0.0776096	1.55588	0.358063	**	0.0019
WBGene00004033	E01H11.1	pkc-2	1.34152e-16	0.214149	1.54729	0.246292	****	<0.0001
WBGene00000088	F32A7.6	aex-5	0	0.0929182	1.40824	0.148161	****	<0.0001
WBGene00021495	Y40C5A.1	sqst-2	-1.73472e-17	0.0742459	1.40221	0.21681	****	<0.0001
WBGene00009811	F47B8.10	F47B8.10	1.45254e-15	0.313797	1.36317	0.41601	**	0.0024
WBGene00000214	Y39B6A.20	asp-1	-3.28441e-16	0.10718	1.28032	0.249308	***	0.0001
WBGene00020142	T01C8.1	aak-2	-1.75785e-16	0.248659	1.25627	0.381153	**	0.0016
WBGene00006454	T14G12.2	aex-4	-3.05311e-16	0.152964	1.23096	0.248411	***	0.0001
WBGene00004364	Y22F5A.3	ric-4	-2.58474e-16	0.13562	1.21863	0.178948	****	<0.0001
WBGene00016271	C30G4.6	irld-23	-1.7486e-15	0.108672	1.18222	0.42276	**	0.0084
WBGene00000218	F21F8.3	asp-5	-4.27898e-17	0.0248153	1.17348	0.217294	***	0.0006
WBGene00022276	Y74C9A.2	nlp-40	-1.08709e-16	0.215903	1.16107	0.330434	**	0.001
WBGene00021999	Y59E9AR.4	thn-5	-1.83187e-15	0.452994	1.15997	0.409119	*	0.0172
WBGene00012404	Y6G8.2	Y6G8.2	-9.06682e-16	0.3846	1.14335	0.55396	*	0.0429
WBGene00044719	K03H6.7	clec-172	-1.43404e-15	0.299618	1.12763	0.40842	**	0.0077
WBGene00019164	H06H21.8	H06H21.8	0	0.193695	1.11614	0.183548	****	<0.0001
WBGene00000103	F28H6.1	akt-2	6.36065e-18	0.107457	1.11534	0.0822442	****	<0.0001
WBGene00012794	Y43E12A.2	Y43E12A.2	-1.34152e-16	0.285694	1.08045	0.521758	*	0.0354
WBGene00017730	F22H10.6	F22H10.6	-1.46179e-15	0.309434	1.03976	0.484124	*	0.0362
WBGene00017945	F31D5.2	F31D5.2	0	0.21929	1.02568	0.232396	***	0.0003
WBGene00002084	F13B12.5	ins-1	2.61365e-16	0.122332	1.01005	0.111343	****	<0.0001
WBGene00019732	M02D8.6	M02D8.6	1.57282e-16	0.269786	1.00271	0.307077	**	0.0027
WBGene00019376	K04A8.5	lipl-4	-1.46989e-15	0.231979	-0.818002	0.0741824	**	0.0027
WBGene00016048	C24B9.3	C24B9.3	0	0.236859	-0.855522	0.095085	***	0.0008
WBGene00000785	W07B8.5	cpr-5	1.85037e-17	0.0739077	-0.868332	0.14911	****	<0.0001
WBGene00008567	F08A8.4	acox-1.4	1.81568e-16	0.123955	-1.07621	0.468018	*	0.0228
WBGene00020674	T22B7.7	T22B7.7	-1.61908e-16	0.210235	-1.48445	0.279502	****	<0.0001
WBGene00012664	Y39B6A.1	Y39B6A.1	0	0.514726	-1.53744	0.563435	*	0.0115
WBGene00017498	F15E11.12	pud-4	1.00614e-16	0.082334	-1.543	0.403064	**	0.0034
WBGene00019208	H17B01.3	lips-14	0	0.244362	-1.62238	0.163589	****	<0.0001
WBGene00077673	B0563.10	B0563.10	-2.96059e-16	0.0806385	-1.87048	0.196467	****	<0.0001
WBGene00017501	F15E11.15	pud-3	0	0.651333	-2.34122	0.568831	***	0.0009
WBGene00008390	D1086.3	D1086.3	7.40149e-17	0.343287	-2.3878	0.853214	**	0.005
WBGene00006927	F59D8.1	vit-3	-8.60423e-16	0.379999	-2.49653	0.439009	****	<0.0001
WBGene00006928	F59D8.2	vit-4	-1.18886e-15	0.222158	-2.57017	0.492511	***	0.0001
WBGene00002260	T22G5.6	lbp-8	-1.4803e-16	0.621632	-2.59683	0.668734	***	0.0006
WBGene00009048	F22B8.6	cth-1	-5.08852e-17	0.148615	-2.8843	0.236069	****	<0.0001
WBGene00012608	Y38F1A.6	hphd-1	0	0.292616	-3.10968	0.353557	****	<0.0001
WBGene00000731	D2023.7	col-158	-2.68304e-16	0.41575	-3.21643	0.615231	****	<0.0001
WBGene00019565	K09D9.2	cyp-35a3	0	0.183019	-3.24212	0.17723	****	<0.0001
WBGene00007963	C36A4.1	cyp-25a1	-1.73472e-16	0.12493	-3.47083	0.462824	****	<0.0001
WBGene00016943	C55B7.4	acdh-1	1.34152e-16	0.143297	-3.8827	0.242064	****	<0.0001
WBGene00007947	C35A5.3	C35A5.3	1.0177e-16	0.347392	-3.89116	0.764888	***	0.0001
WBGene00017881	F28A12.4	asp-13	-4.82831e-17	0.0406861	-3.99753	0.108628	****	<0.0001
WBGene00018138	F37B4.7	folt-2	1.52656e-16	0.13521	-4.01847	0.304613	****	<0.0001
WBGene00009706	F44G3.2	argk-1	0	0.126743	-5.50878	0.117999	****	<0.0001
WBGene00010058	F54E4.2	F54E4.2	-1.85037e-16	0.313618	-5.84836	0.788034	****	<0.0001

## Sheet: Table S6 CT qPCR Values
Supplementary Table 6. CT values of wild type significantly expressed genes under excess zinc (200mM Zn/ 0mM Zn). Gene expression levels were quantified by qRT-PCR and the averages and standard deviation for three replicates representative of at least three independent biological experiments are shown. Statistically significant differences were determined by Brown-Forsythe and Welch ANOVA test wi…
CT Reference Control (ama-1, 0mM Zn)	CT Target Control (Gene problem, 0mM Zn)	CT Reference 200mM Zn (ama-1, 200mM Zn)	CT Target 200mM Zn (Gene problem 200mM Zn)	Averaged log2 fold change in 0mM Zn	Standard deviation in 0mM Zn	Averaged log2 fold change in 200mM Zn	Standard deviation in 200mM Zn	Gene name	Statistical significance based on p-value	p-value of multiple 0/ 200mM Zn comparisons
19.1936	28.5906	19.1875	17.8878
19.0651	28.5492	19.2341	17.8799
19.2274	29.6513	18.9456	17.3879
19.2042	29.4663	18.9021	17.4131
19.3523	28.7551	19.401	17.8731
19.1545	28.8673	19.4834	17.8684	-1.7671e-15	0.466393	11.2544	0.708038	asp-16	****	<0.0001
19.5618	27.8402	19.9302	20.5195
19.74	27.6763	19.9155	20.4942
19.6728	28.9119	20.2985	20.6107
19.7315	29.0764	20.2506	20.7076
19.6602	28.8083	19.6905	19.9358
19.8295	28.8412	19.6926	20.076	5.92119e-16	0.603886	8.39879	0.720351	R05D8.9	****	<0.0001
19.8013	33.5354	19.9081	25.895
19.7461	32.6642	19.9422	25.8113
20.4109	34.866	19.8813	25.2655
20.382	33.7543	19.9047	25.3208
20.4715	33.6915	19.9363	25.3671
20.4645	34.4184	19.9485	25.3041	1.16573e-15	0.760249	8.03516	0.989698	math-6	****	<0.0001
19.1921	24.8924	18.9049	16.7654
19.1368	24.8978	18.9642	16.7987
19.2301	25.2465	19.0244	17.0759
19.215	25.0188	19.0733	17.1339
19.6209	25.5783	19.2166	17.0816
19.6239	25.433	19.3057	17.245	0	0.288226	7.9061	0.197318	comt-4	****	<0.0001
19.757	33.8833	19.6314	25.8849
19.6824	33.2659	19.6299	25.935
19.9191	33.2589	20.1688	25.9608
19.6052	33.6384	20.2712	25.9769
19.7427	33.7065	19.4001	25.6924
19.7206	32.911	19.5069	25.6832	1.18424e-15	0.360472	7.6187	0.356441	str-2	****	<0.0001
20.75	25.1548	20.9526	17.9582
20.7296	25.1415	20.915	18.0212
20.713	25.6714	21.4248	18.7218
20.6938	25.6246	21.3832	18.8026
20.9136	25.396	20.9343	17.9042
20.9436	25.4493	20.9114	17.8461	3.23815e-16	0.225065	7.49354	0.303187	asp-17	****	<0.0001
19.1873	22.4265	18.8178	14.9286
19.2839	22.3477	18.897	14.9004
19.2571	22.9352	18.9497	14.9839
19.3391	22.9564	19.0487	14.9368
22.3302	24.8032	19.3035	15.3395
22.1026	24.9283	19.6983	15.5712	0	1.16384	7.15859	0.899113	mtl-1	****	<0.0001
19.5396	26.8287	19.5966	20.901
19.399	26.8229	19.61	20.7887
19.2094	27.317	19.3567	20.4038
19.2466	27.2096	19.4444	20.4578
19.5903	27.3823	19.9545	21.3729
19.5808	27.3958	19.9105	21.57	-1.17499e-15	0.266656	6.46157	0.464682	oac-14	****	<0.0001
19.9295	28.9038	19.776	22.2502
19.9003	28.8156	19.7835	22.2624
19.7861	29.1105	19.474	22.2411
19.8463	29.421	19.5208	22.2431
19.6307	28.712	20.2845	23.2138
19.6532	28.76	20.3836	23.2195	-1.17499e-15	0.268503	6.46149	0.701911	mtl-2	****	<0.0001
19.5618	30.7464	19.9302	25.4279
19.74	30.8041	19.9155	25.4496
19.6728	31.9141	20.2985	25.7922
19.7315	32.0224	20.2506	25.8458
19.6602	31.5078	19.6905	25.0495
19.8295	31.3961	19.6926	24.9697	1.17867e-15	0.537692	6.23972	0.512942	K12D9.1	****	<0.0001
19.1827	23.9694	19.102	18.4435
19.1645	23.9041	19.052	18.2889
19.1132	24.2505	19.2186	18.3884
19.0837	24.3231	19.2703	18.3885
19.9845	24.9797	19.0343	18.2134
19.903	24.9715	19.1495	18.3131	2.96059e-16	0.473754	5.79292	0.52817	cdf-2	****	<0.0001
20.5215	25.3789	20.7299	20.5721
20.5384	25.4811	20.8102	20.7023
20.4646	26.1459	21.2739	21.1961
20.5137	26.2639	21.1769	21.2192
20.7799	26.5041	20.6699	20.4654
20.6732	26.8882	20.5986	20.3833	0	0.585791	5.64865	0.732467	cyp-14a4	****	<0.0001
19.8963	30.2516	19.7601	24.7056
19.953	29.9024	19.7773	24.781
19.894	30.568	19.5173	24.555
19.8288	30.6894	19.5493	24.555
19.7729	30.1822	20.3473	25.0903
19.8632	30.8069	20.3729	25.1084	6.10623e-16	0.344853	5.62021	0.437268	asp-7	****	<0.0001
19.5053	30.4879	19.6034	25.4871
19.3394	30.7806	19.6107	25.4652
19.5598	30.6095	19.9132	26.2429
19.6038	30.583	19.9672	26.1248
19.6578	30.7256	19.7876	25.4232
19.6494	30.9098	19.9062	25.4344	-1.21662e-15	0.152478	5.23189	0.471283	sqst-3	****	<0.0001
19.9435	26.0945	20.2107	21.3123
19.8032	26.0758	20.1337	21.3457
19.5911	25.8968	20.0377	21.3689
19.6804	25.8972	20.1844	21.2637
19.9186	26.1555	19.9079	21.0277
19.9168	26.1537	19.9229	21.0651	3.44632e-16	0.11937	5.07228	0.243479	gst-33	****	<0.0001
18.9018	24.632	18.9761	19.8883
18.918	24.718	19.0079	19.872
19.0272	25.0656	18.7691	19.7608
19.0659	25.2263	18.68	19.7823
19.0694	24.9687	19.2509	19.929
19.0214	24.9119	19.3082	19.9923	2.34188e-17	0.219609	5.04774	0.272999	cpr-3	****	<0.0001
20.283	25.2602	21.9257	21.3445
20.2038	25.2215	21.0191	21.4032
19.7412	25.5131	21.5745	21.2761
19.9531	25.7213	21.5353	21.2291
19.9296	25.4075	20.9112	22.8793
19.9751	25.4432	19.7665	21.7603	-3.09359e-16	0.181474	4.8868	0.680039	numr-1	****	<0.0001
19.8945	23.8382	19.7142	18.8969
19.9137	23.8203	19.8535	18.9637
19.812	23.98	19.7699	19.3368
19.7826	23.8592	19.9674	19.2482
19.6346	23.91	20.335	19.6777
19.7105	23.9417	20.4957	19.8848	-3.00685e-16	0.0626882	4.78818	0.34739	clec-52	****	<0.0001
19.9295	24.9113	19.776	19.8987
19.9003	24.7443	19.7835	19.6246
19.7861	24.7033	19.474	19.7804
19.8463	24.7746	19.5208	19.6302
19.6307	24.4115	20.2845	20.7633
19.6532	24.522	20.3836	20.9204	0	0.181198	4.65426	0.740276	F49F1.7	****	<0.0001
29.9698	21.3116	27.4364	22.5046
29.9272	21.2524	27.3693	22.4391
30.3755	21.2975	28.4534	23.8322
30.4943	21.3344	28.2703	23.8877
29.7833	21.4444	25.2925	22.2568
29.926	21.4605	25.3636	22.4117	5.50486e-16	0.28504	4.58697	1.16844	cyp-13a7	****	<0.0001
19.5396	25.2374	19.5966	20.9383
19.399	25.1826	19.61	20.907
19.2094	25.1254	19.3567	20.7497
19.2466	25.0804	19.4444	20.8046
19.5903	25.2332	19.9545	21.3386
19.5808	25.3295	19.9105	21.36	0	0.0888245	4.39961	0.198273	oac-6	****	<0.0001
19.757	30.8829	19.6314	26.8955
19.6824	30.556	19.6299	26.8476
19.9191	30.7883	20.1688	26.765
19.6052	30.5013	20.2712	26.7144
19.7427	30.9394	19.4001	25.5157
19.7206	30.794	19.5069	25.5767	1.80989e-15	0.176729	4.38809	0.757832	clec-103	***	0.0001
19.4854	25.3746	19.4762	21.656
19.4045	25.3212	19.5278	21.5335
19.5846	25.6627	19.883	21.7279
19.5085	25.6261	19.9124	21.7275
19.4118	25.9306	19.6652	21.9099
19.4038	25.9404	19.731	21.8991	3.05311e-16	0.263625	4.13314	0.127493	lipl-2	****	<0.0001
20.5215	22.3482	20.7299	19.1041
20.5384	22.5647	20.8102	19.1827
20.4646	22.7475	21.2739	19.8743
20.5137	22.9357	21.1769	19.7602
20.7799	23.3211	20.6699	18.817
20.6732	23.884	20.5986	18.8972	-1.85037e-16	0.558598	3.98898	0.844986	bcmo-2	****	<0.0001
19.9295	27.7826	19.776	23.6077
19.9003	27.8661	19.7835	23.6826
19.7861	27.8994	19.474	23.8684
19.8463	27.8073	19.5208	23.8996
19.6307	27.7345	20.2845	24.459
19.6532	27.6809	20.3836	24.6233	-1.20274e-15	0.0811525	3.85105	0.48454	Y34F4.6	****	<0.0001
19.5396	28.5257	19.5966	24.9583
19.399	28.3819	19.61	24.9051
19.2094	28.5671	19.3567	24.8591
19.2466	28.7722	19.4444	24.9372
19.5903	28.605	19.9545	25.12
19.5808	28.7401	19.9105	25.2009	-1.22125e-15	0.143867	3.81978	0.141457	oac-5	****	<0.0001
20.75	19.1489	20.9526	16.0285
20.7296	19.1797	20.915	16.1387
20.713	19.4781	21.4248	16.636
20.6938	19.4833	21.3832	16.6712
20.9136	20.3663	20.9343	15.9679
20.9436	20.9099	20.9114	16.0791	0	0.714981	3.80376	0.876199	cpr-1	***	0.0002
19.7913	32.8993	19.5437	28.6826
19.6229	32.2965	19.5149	28.6951
19.9048	33.4754	19.5959	28.8419
19.8762	33.4465	19.6502	28.7249
19.3548	31.9497	19.3829	28.6653
19.5518	31.9059	19.482	28.6667	-6.4763e-16	0.713585	3.79414	0.663851	ins-8	****	<0.0001
18.9683	23.295	19.7706	20.6142
18.902	23.3986	19.7774	20.4409
19.0292	23.4272	19.8714	20.432
19.1086	23.7316	19.7453	20.3756
19.0584	23.0467	19.8039	20.4023
19.0009	23.4658	19.8292	20.4526	5.08852e-17	0.223904	3.72965	0.25935	ttm-1b	****	<0.0001
19.7183	26.9097	21.1096	25.2346
20.6258	26.9727	20.9207	25.3196
20.7861	27.8135	20.9362	23.618
20.751	27.6808	20.9406	23.5818
20.5373	28.3547	21.0424	24.4009
20.3111	28.3952	20.7611	24.6804	-1.4803e-15	0.644626	3.71205	1.21238	F56A4.5	**	0.003
20.75	26.3642	20.9526	24.9798
20.7296	26.2613	20.915	24.7594
20.713	27.8678	21.4248	23.3559
20.6938	27.8482	21.3832	23.4537
20.9136	28.6235	20.9343	24.2712
20.9436	28.4601	20.9114	24.3183	8.88178e-16	1.02323	3.67743	1.50642	cyp-35a1	*	0.0146
19.4145	25.7197	19.5389	22.0168
19.1896	25.5665	19.2213	21.994
19.2495	25.7685	19.1398	21.9694
19.2584	25.8228	19.3307	22.1774
19.5283	25.9066	19.8872	22.7311
19.566	25.9339	19.9152	22.8307	0	0.134657	3.63758	0.289743	kgb-2	****	<0.0001
19.4854	24.203	19.4762	21.4021
19.4045	24.1849	19.5278	21.485
19.5846	25.4893	19.883	21.9239
19.5085	25.5845	19.9124	21.9229
19.4118	25.6512	19.6652	21.7794
19.4038	25.5956	19.731	21.914	-2.86808e-16	0.717747	3.61308	0.498886	lipl-1	****	<0.0001
19.5248	24.9016	19.4636	21.3922
19.451	24.6911	19.4671	21.4812
19.301	25.3055	19.5373	21.8805
19.3334	25.3192	19.5473	21.9134
19.7146	25.4015	19.9077	21.7654
19.7476	25.4467	19.9831	21.7926	2.68304e-16	0.307181	3.61233	0.165361	gst-19	****	<0.0001
19.8963	23.002	19.7601	19.1802
19.953	22.9093	19.7773	19.1539
19.894	22.985	19.5173	19.1857
19.8288	22.9694	19.5493	19.2319
19.7729	23.0265	20.3473	19.9594
19.8632	23.0321	20.3729	19.9773	-1.19118e-16	0.0450906	3.55866	0.37178	asp-8	****	<0.0001
19.4545	25.9143	19.2904	22.5952
19.4391	25.9223	19.2941	22.4108
19.178	26.249	19.2173	22.5875
19.2363	26.2081	19.2825	22.622
19.5961	26.524	19.9198	23.0575
19.6007	26.4607	19.9189	23.1604	-1.53118e-15	0.25812	3.54384	0.143786	nnt-1	****	<0.0001
19.4899	23.7999	19.504	20.4462
19.3697	23.7569	19.4574	20.3742
19.2177	23.7998	19.3588	20.3863
19.2114	23.8871	19.3789	20.4212
19.5331	24.1547	19.8895	20.8753
19.58	24.1002	19.9159	20.8924	-3.14563e-16	0.169723	3.53426	0.0935375	prk-2	****	<0.0001
19.5396	26.465	19.5966	23.2745
19.399	26.406	19.61	23.3627
19.2094	26.6611	19.3567	22.9742
19.2466	26.8998	19.4444	22.911
19.5903	26.8622	19.9545	23.8917
19.5808	26.8504	19.9105	23.917	-8.78927e-16	0.215165	3.52013	0.434742	oac-31	****	<0.0001
20.75	22.4722	20.9526	19.7437
20.7296	22.483	20.915	19.8565
20.713	22.945	21.4248	20.0538
20.6938	23.045	21.3832	20.0934
20.9136	23.4467	20.9343	19.6663
20.9436	23.9179	20.9114	19.6924	1.85037e-16	0.561608	3.49692	0.647571	thn-2	****	<0.0001
19.4545	25.3449	19.2904	21.9372
19.4391	25.3257	19.2941	21.9712
19.178	25.4811	19.2173	21.9745
19.2363	25.4269	19.2825	21.9157
19.5961	25.6801	19.9198	22.567
19.6007	25.7089	19.9189	22.6119	2.86808e-16	0.164971	3.40141	0.185458	nlp-2	****	<0.0001
19.5248	22.8901	19.4636	19.755
19.451	22.9235	19.4671	19.73
19.301	23.3489	19.5373	19.9312
19.3334	23.4183	19.5473	19.9423
19.7146	23.4698	19.9077	20.2808
19.7476	23.4843	19.9831	20.4566	5.08852e-17	0.274672	3.3788	0.172143	ugt-41	****	<0.0001
20.1146	30.2573	19.7204	26.8669
19.9075	30.1856	19.7689	27.0129
20.0046	30.855	19.615	27.3957
19.9854	30.4674	19.6731	27.2631
19.6656	30.5349	19.9791	26.7526
19.6921	30.7203	19.9924	26.9666	1.11485e-15	0.258647	3.35697	0.261882	srr-10	****	<0.0001
19.3804	23.9003	19.1853	20.9346
19.31	23.9704	19.2566	20.93
19.2479	24.2299	19.9096	21.3683
19.2424	24.2358	20.0783	21.3248
19.9006	24.7285	19.447	20.9493
19.9487	24.8295	19.61	20.9553	3.14563e-16	0.384705	3.31481	0.460323	T16G1.6	****	<0.0001
19.4145	23.899	19.5389	20.8
19.1896	23.8062	19.2213	20.8411
19.2495	24.4504	19.1398	20.9078
19.2584	24.3557	19.3307	20.934
19.5283	24.4891	19.8872	21.5542
19.566	24.532	19.9152	21.706	0	0.318744	3.26936	0.287749	ikb-1	****	<0.0001
19.8945	24.8642	19.7142	21.7152
19.9137	24.7848	19.8535	21.7303
19.812	24.9048	19.7699	21.6889
19.7826	24.8917	19.9674	21.7157
19.6346	24.7078	20.335	22.1711
19.7105	24.6603	20.4957	22.1635	-3.70074e-17	0.101713	3.16946	0.330953	T02B5.3	****	<0.0001
19.7272	25.9625	19.9108	22.8221
19.6813	25.9086	19.7632	22.7995
19.303	25.4194	19.8993	22.9129
19.2503	25.3706	19.8584	22.9584
19.7931	25.8643	19.9341	23.0163
19.8135	25.8532	19.9409	23.1816	3.46945e-17	0.262615	3.071	0.304857	ins-4	****	<0.0001
19.5053	21.608	19.6034	18.6376
19.3394	21.6164	19.6107	18.6263
19.5598	21.389	19.9132	18.9559
19.6038	21.4273	19.9672	18.969
19.6578	21.7423	19.7876	18.7921
19.6494	21.7369	19.9062	18.9195	-6.4763e-17	0.150064	3.01534	0.258445	sqst-1	****	<0.0001
20.1734	24.768	20.3643	22.3314
19.8406	24.9088	19.9388	22.359
19.6966	24.7531	19.9194	22.3975
19.5856	24.7056	20.1049	22.5026
18.4148	24.9458	19.8531	22.0802
19.8599	24.9123	19.9688	22.2214	1.98915e-16	0.101575	2.94665	0.238293	gst-38	****	<0.0001
19.8159	23.9359	19.5213	20.839
19.7827	23.7433	19.5513	20.907
19.5956	23.7612	19.5388	20.8423
19.6363	23.9032	19.5318	20.8246
19.4108	23.5412	19.8774	20.8501
19.4687	23.5337	19.9115	20.9011	-2.63678e-16	0.171757	2.91278	0.193273	pgp-6	****	<0.0001
19.4929	22.7113	19.5352	19.8441
19.3811	22.7533	19.4132	19.7914
19.446	23.2433	19.271	19.9348
19.6409	23.2298	19.3596	19.8654
19.8986	23.2765	19.6403	20.4549
19.9011	23.2958	19.8321	20.4643	-1.75785e-16	0.274518	2.90766	0.246284	gst-24	****	<0.0001
19.8013	25.3956	19.9081	22.5296
19.7461	25.4913	19.9422	22.5318
20.4109	25.8585	19.8813	22.3587
20.382	25.8971	19.9047	22.4145
20.4715	25.7936	19.9363	22.6084
20.4645	25.6261	19.9485	22.7119	3.01842e-16	0.205549	2.85872	0.285219	clec-174	****	<0.0001
20.5215	23.8003	20.7299	21.2347
20.5384	23.8099	20.8102	21.3127
20.4646	24.1567	21.2739	21.8778
20.5137	24.0747	21.1769	21.9445
20.7799	23.8592	20.6699	21.0351
20.6732	23.9481	20.5986	21.0501	3.22369e-17	0.147064	2.82706	0.299006	ugt-1	****	<0.0001
19.4929	21.4786	19.5352	18.8377
19.3811	21.3563	19.4132	18.7752
19.446	21.9006	19.271	18.7048
19.6409	21.9807	19.3596	18.7653
19.8986	22.2676	19.6403	19.1682
19.9011	22.1805	19.8321	19.2809	0	0.369944	2.82054	0.278068	C29F7.2	****	<0.0001
19.8066	29.327	19.9783	26.746
19.7367	29.2683	19.8597	26.554
19.7579	29.901	19.9243	27.2332
19.5606	29.806	19.9396	27.4105
19.652	29.386	20.9642	27.9091
19.7558	29.4627	20.9428	28.1168	1.1958e-15	0.264066	2.75349	0.619534	fbxa-163	***	0.0004
19.7192	25.164	19.5374	22.2562
19.6648	25.2237	19.5593	22.2355
19.5221	24.9222	19.5941	22.6664
19.5219	24.9415	19.6567	22.6947
19.9665	25.8723	20.1608	22.6878
19.9061	25.3546	20.1464	22.7808	-2.54426e-16	0.348953	2.75181	0.394797	ins-23	****	<0.0001
19.4901	24.7211	18.8974	21.7991
19.3338	24.616	19.1159	21.7918
19.484	24.8486	19.1793	21.9377
19.5205	24.8889	19.5249	21.9414
19.6868	25.1663	19.2148	21.9129
19.9042	25.4414	19.6562	22.0551	7.40149e-17	0.305334	2.73555	0.224125	cyp-33c4	****	<0.0001
19.4929	22.5369	19.5352	19.9455
19.3811	22.5093	19.4132	19.9564
19.446	22.884	19.271	19.9821
19.6409	22.9013	19.3596	19.9565
19.8986	23.2557	19.6403	20.2276
19.9011	23.1407	19.8321	20.2589	0	0.30472	2.69866	0.196471	plpp-1.2	****	<0.0001
20.1734	34.4658	20.3643	32.9268
19.8406	34.5355	19.9388	32.9875
19.6966	35.9299	19.9194	32.2135
19.5856	34.4423	20.1049	32.5464
18.4148	34.2763	19.8531	32.4526
19.8599	34.849	19.9688	31.8922	-1.78792e-15	0.607906	2.67635	0.889398	F59B1.6	**	0.0035
19.4929	23.9179	19.5352	20.7539
19.3811	23.789	19.4132	20.7933
19.446	23.8833	19.271	20.9766
19.6409	23.9156	19.3596	20.9137
19.8986	24.0522	19.6403	21.7082
19.9011	24.0547	19.8321	21.8438	-3.02998e-16	0.102655	2.65237	0.393145	drd-50	****	<0.0001
19.4499	21.4147	19.9176	19.0329
19.3948	21.2541	19.8839	19.0542
19.6684	21.3048	19.5911	18.8382
19.4435	21.3905	19.615	18.8209
19.5709	21.4096	19.3666	18.8763
19.4922	21.4595	19.558	18.8755	-8.32667e-17	0.0769824	2.60792	0.1459	kpc-1	****	<0.0001
19.323	25.8908	19.0907	23.1416
19.3942	25.9197	19.1662	23.1796
19.1172	25.8386	19.9543	24.0746
19.2599	25.897	19.9067	24.128
19.9129	26.483	19.3075	23.2529
19.979	26.6224	19.4894	23.3944	-1.16573e-15	0.347822	2.56817	0.666363	lgc-54	***	0.0006
19.4105	18.6411	19.011	15.8729
19.2242	18.5247	19.486	15.9397
18.9009	18.6432	19.2395	16.0334
19.1472	18.6685	19.3249	16.0299
19.8796	19.0996	19.025	16.152
19.9148	19.1068	19.2429	16.1947	0	0.25476	2.5522	0.157889	irg-4	****	<0.0001
19.4545	21.8026	19.2904	19.2504
19.4391	21.9074	19.2941	19.2345
19.178	21.6422	19.2173	19.1462
19.2363	21.6868	19.2825	19.1872
19.5961	21.9185	19.9198	19.5866
19.6007	21.8939	19.9189	19.7317	-6.93889e-17	0.119733	2.52216	0.17968	lbp-7	****	<0.0001
19.8117	23.2391	19.9159	20.8866
19.8536	23.3206	19.8393	20.8849
19.5175	22.9793	19.76	20.9255
19.6998	22.9943	19.6396	21.0606
19.5633	23.42	19.5414	20.3772
19.6175	23.476	19.6315	20.4776	-1.11022e-16	0.211132	2.51351	0.465431	pha-4	***	0.0001
19.5396	22.4693	19.5966	20.285
19.399	22.6105	19.61	20.2452
19.2094	22.522	19.3567	20.0865
19.2466	22.5568	19.4444	20.1289
19.5903	22.9308	19.9545	20.731
19.5808	22.8689	19.9105	20.8547	-1.66533e-16	0.192599	2.48907	0.166808	plc-2	****	<0.0001
19.4096	25.2093	19.1444	22.7504
19.3578	25.0445	19.1553	22.3858
19.7265	25.6766	19.3619	22.906
19.6998	25.5656	19.4618	22.8982
19.9364	25.9296	19.6656	23.0171
19.8981	25.7408	19.7253	23.0128	-2.7293e-16	0.336285	2.44702	0.149557	F19C7.4	****	<0.0001
19.1936	20.2621	19.1875	17.8606
19.0651	20.3548	19.2341	17.9388
19.2274	20.387	18.9456	17.7916
19.2042	20.3466	18.9021	17.8426
19.3523	20.2422	19.401	17.8608
19.1545	20.2609	19.4834	17.9005	-9.8301e-17	0.0609283	2.4359	0.0894556	hrg-7	****	<0.0001
19.5248	23.4535	19.4636	21.1594
19.451	23.4275	19.4671	21.1684
19.301	23.5752	19.5373	21.1797
19.3334	23.5846	19.5473	21.2245
19.7146	23.9032	19.9077	21.6365
19.7476	23.9245	19.9831	21.7275	-3.14563e-16	0.217867	2.43438	0.0721311	cyp-34a9	****	<0.0001
19.8013	30.3281	19.9081	27.8438
19.7461	29.9021	19.9422	27.8666
20.4109	30.7179	19.8813	27.8155
20.382	30.2916	19.9047	27.8419
20.4715	30.8627	19.9363	27.6375
20.4645	30.5802	19.9485	27.7816	1.1426e-15	0.346157	2.35678	0.415152	wrt-7	****	<0.0001
19.717	20.9136	19.8628	18.8585
19.6036	20.9418	19.9185	18.7684
19.5031	20.7631	19.9118	18.8944
19.5048	20.6846	19.9786	18.9002
19.5998	20.9467	19.5978	18.6358
19.6159	21.1118	19.7181	18.7177	0	0.150895	2.33832	0.241427	hlh-30	****	<0.0001
19.4499	19.7849	19.9176	17.6257
19.3948	19.8318	19.8839	17.6724
19.6684	19.6938	19.5911	17.8625
19.4435	19.781	19.615	17.8897
19.5709	19.9911	19.3666	17.4053
19.4922	20.002	19.558	17.5363	3.70074e-17	0.123856	2.3342	0.300712	egl-3	****	<0.0001
19.4096	23.8952	19.1444	21.4882
19.3578	23.9214	19.1553	21.5118
19.7265	24.4166	19.3619	21.7153
19.6998	24.4023	19.4618	21.8196
19.9364	24.5702	19.6656	21.903
19.8981	24.5957	19.7253	21.9672	3.60822e-16	0.313613	2.31372	0.128449	F16F9.4	****	<0.0001
19.936	22.1563	20.07	20.049
19.748	22.1331	19.9252	19.998
19.9111	21.8878	20.0858	19.839
19.5982	21.966	19.893	19.9349
19.9602	22.0259	19.9803	19.6993
19.8631	22.065	19.9571	19.8768	-1.26057e-16	0.101625	2.28867	0.108087	atg-2	****	<0.0001
19.4499	20.7493	19.9176	18.6597
19.3948	20.6661	19.8839	18.5718
19.6684	20.6553	19.5911	18.8301
19.4435	20.591	19.615	18.8425
19.5709	20.9435	19.3666	18.3366
19.4922	20.895	19.558	18.456	-4.16334e-17	0.141247	2.28598	0.335894	egl-21	****	<0.0001
19.7913	25.916	19.5437	23.3555
19.6229	25.7991	19.5149	23.3277
19.9048	25.9128	19.5959	23.5535
19.8762	25.9335	19.6502	23.4857
19.3548	25.8829	19.3829	23.4876
19.5518	25.8821	19.482	23.5733	-3.47378e-16	0.0478126	2.26846	0.0891417	ins-7	****	<0.0001
19.1838	20.2985	19.0446	18.1676
19.124	20.2468	19.0964	18.2446
19.2162	20.8735	18.9313	17.9439
19.4854	20.8676	18.9118	17.9533
19.1632	20.6032	19.9833	19.1483
19.1729	20.6424	19.9473	19.2111	0	0.269493	2.23873	0.665357	nhr-11	**	0.0021
19.3632	20.6924	18.6257	18.8204
19.219	20.5598	18.9005	18.2695
19.5561	21.2724	18.8294	18.3966
19.6064	21.5167	19.1466	18.3604
19.5188	21.9246	19.1563	18.9384
19.7926	21.7974	19.7424	18.9099	0	0.566068	2.23546	0.491299	Y105C5A.13	***	0.0005
19.3632	28.4512	18.6257	26.5027
19.219	28.628	18.9005	26.4869
19.5561	30.1304	18.8294	26.7932
19.6064	29.8946	19.1466	26.6262
19.5188	29.805	19.1563	27.0152
19.7926	29.7991	19.7424	27.2607	5.55112e-16	0.718559	2.228	0.57186	asp-9	**	0.0029
20.2755	25.6208	21.2498	24.9712
20.2281	25.5723	20.9631	24.8556
20.3863	25.9018	20.7496	23.7188
20.4587	25.8917	20.7872	23.6882
19.921	25.8527	20.1864	23.8649
19.8217	25.8806	20.1898	23.8451	3.1225e-16	0.148969	2.13512	0.737903	ugt-54	*	0.0121
19.5721	19.124	19.5967	17.3114
19.5129	19.1499	19.6037	17.1274
19.6721	19.6907	19.3932	17.2271
19.6472	19.7461	19.4915	17.2428
20.004	19.9353	19.8985	17.6396
20.0685	19.8794	19.9075	17.6732	0	0.360098	2.11973	0.264774	sbt-1	****	<0.0001
19.4145	25.4063	19.5389	23.4333
19.1896	25.3353	19.2213	23.4802
19.2495	25.9235	19.1398	23.6095
19.2584	25.9701	19.3307	23.6302
19.5283	25.9968	19.8872	24.3283
19.566	26.0184	19.9152	24.3765	-3.00685e-16	0.31553	2.10318	0.305543	kin-9	****	<0.0001
19.9435	29.9676	20.2107	27.992
19.8032	29.7356	20.1337	27.9852
19.5911	29.6678	20.0377	28.1269
19.6804	29.542	20.1844	28.0697
19.9186	29.9088	19.9079	27.7731
19.9168	29.8178	19.9229	27.8277	5.67833e-16	0.157556	2.06812	0.266806	lys-10	****	<0.0001
19.4499	23.7544	19.9176	21.9587
19.3948	23.7062	19.8839	21.9535
19.6684	23.7676	19.5911	21.9786
19.4435	23.8573	19.615	21.9552
19.5709	23.904	19.3666	21.7304
19.4922	23.9778	19.558	21.9024	0	0.102949	2.06684	0.172774	aex-3	****	<0.0001
19.894	30.8353	19.8241	28.8701
19.9118	30.8945	19.8135	28.9529
19.76	31.3831	19.5674	28.4976
19.8096	31.9167	19.5927	28.5842
19.8316	30.701	20.3486	29.6531
19.8866	30.7146	20.3808	29.9641	-6.4763e-16	0.482331	2.05949	1.0031	gcy-1	*	0.041
19.1936	16.0597	19.1875	13.9855
19.0651	16.0176	19.2341	13.9061
19.2274	16.1188	18.9456	13.8071
19.2042	16.1027	18.9021	13.7994
19.3523	16.0508	19.401	14.2155
19.1545	16.1312	19.4834	14.392	-1.0177e-16	0.0442651	2.05531	0.236137	asp-3	****	<0.0001
20.0568	23.2974	20.1532	21.7964
19.9681	23.3019	20.2092	21.706
19.9204	23.7413	20.5616	21.9542
20.2791	23.6951	20.6316	21.9161
20.0255	23.6058	20.3662	21.7576
20.0604	23.5455	20.3293	21.7848	5.37764e-17	0.191866	2.03547	0.133511	ncx-7	****	<0.0001
19.9435	21.9653	20.2107	20.4573
19.8032	22.0543	20.1337	20.4888
19.5911	21.9117	20.0377	20.1812
19.6804	21.9385	20.1844	20.4317
19.9186	22.0668	19.9079	19.92
19.9168	22.091	19.9229	20.0631	-1.4803e-16	0.0752893	2.00484	0.278081	ugt-16	****	<0.0001
19.936	24.7136	20.07	22.9574
19.748	24.7011	19.9252	22.8831
19.9111	24.658	20.0858	22.7342
19.5982	24.6239	19.893	22.8592
19.9602	24.6447	19.9803	22.8378
19.8631	24.6837	19.9571	22.7747	-4.62593e-18	0.0345078	1.97893	0.071303	sqst-5	****	<0.0001
19.936	23.3901	20.07	21.877
19.748	23.2595	19.9252	21.7697
19.9111	23.4774	20.0858	21.4142
19.5982	23.4227	19.893	21.5489
19.9602	23.5107	19.9803	21.6222
19.8631	23.6152	19.9571	21.6216	-9.71445e-17	0.120214	1.95281	0.244315	lmp-2	****	<0.0001
19.5721	22.7697	19.5967	20.935
19.5129	22.7047	19.6037	20.9416
19.6721	23.1604	19.3932	20.918
19.6472	23.0219	19.4915	20.8879
20.004	23.47	19.8985	21.2893
20.0685	23.4791	19.9075	21.4093	-1.4803e-16	0.333379	1.93987	0.194553	nhr-45	****	<0.0001
20.4174	28.2991	20.855	27.7182
20.3513	28.5601	20.9194	27.7147
20.5249	29.1616	21.0877	27.5925
20.6061	29.2479	20.7969	27.4877
20.2263	29.1981	20.5933	26.9179
20.281	29.2787	20.5323	27.0641	1.79486e-15	0.419161	1.93802	0.700673	C17F4.12	**	0.0071
19.4096	25.8886	19.1444	23.9267
19.3578	25.8673	19.1553	23.9542
19.7265	26.3315	19.3619	24.0256
19.6998	26.3091	19.4618	24.0557
19.9364	26.509	19.6656	24.0709
19.8981	26.5229	19.7253	24.264	1.42479e-15	0.292553	1.93621	0.206137	nhr-142	****	<0.0001
19.7272	24.0282	19.9108	21.9072
19.6813	24.0312	19.7632	21.9622
19.303	23.3636	19.8993	22.5057
19.2503	23.3923	19.8584	22.5679
19.7931	24.0123	19.9341	21.981
19.8135	24.0139	19.9409	22.0747	0	0.332485	1.9302	0.622093	daf-7	**	0.0028
19.4854	22.4006	19.4762	20.4592
19.4045	22.3192	19.5278	20.3175
19.5846	22.5362	19.883	20.9063
19.5085	22.3586	19.9124	20.9556
19.4118	22.2126	19.6652	20.6219
19.4038	22.2124	19.731	20.6417	-1.66533e-16	0.12286	1.92244	0.232561	mxl-3	****	<0.0001
19.4545	20.903	19.2904	18.844
19.4391	20.9236	19.2941	18.7912
19.178	20.9281	19.2173	18.8345
19.2363	20.9168	19.2825	18.906
19.5961	21.1682	19.9198	19.7547
19.6007	21.1509	19.9189	19.7864	-1.43404e-16	0.125188	1.91533	0.356329	nipi-3	***	0.0003
19.4854	25.9168	19.4762	24.3353
19.4045	25.716	19.5278	24.3998
19.5846	26.8854	19.883	24.8359
19.5085	26.9074	19.9124	24.8485
19.4118	26.7025	19.6652	25.2213
19.4038	26.756	19.731	25.2097	-1.4803e-15	0.52414	1.90513	0.309596	lipl-3	**	0.0011
19.5053	18.9562	19.6034	17.0603
19.3394	18.8564	19.6107	17.0291
19.5598	18.93	19.9132	17.5102
19.6038	18.9492	19.9672	17.5726
19.6578	18.8895	19.7876	17.2351
19.6494	18.9609	19.9062	17.2623	-9.25186e-18	0.0420399	1.89089	0.210636	lgg-2	****	<0.0001
19.4899	21.6089	19.504	19.9228
19.3697	21.5633	19.4574	19.9198
19.2177	21.7689	19.3588	19.7673
19.2114	21.9271	19.3789	19.7677
19.5331	21.8878	19.8895	20.4612
19.58	21.8685	19.9159	20.555	0	0.15294	1.8889	0.325383	prk-1	****	<0.0001
19.5721	22.7064	19.5967	21.3108
19.5129	22.6562	19.6037	21.2791
19.6721	23.279	19.3932	21.0142
19.6472	23.9048	19.4915	21.0093
20.004	23.6023	19.8985	21.6699
20.0685	23.6991	19.9075	21.7994	-1.0177e-16	0.525994	1.86325	0.571107	lin-1	**	0.0032
20.1146	21.9173	19.7204	19.8875
19.9075	21.8292	19.7689	19.9438
20.0046	21.8188	19.615	19.7125
19.9854	21.8365	19.6731	19.7681
19.6656	21.6765	19.9791	19.8289
19.6921	21.6683	19.9924	19.9064	0	0.0984089	1.84645	0.137712	F45D11.16	****	<0.0001
19.5053	17.7317	19.6034	15.907
19.3394	17.6794	19.6107	16.0327
19.5598	17.7459	19.9132	16.4576
19.6038	17.726	19.9672	16.414
19.6578	17.9122	19.7876	16.1805
19.6494	17.9223	19.9062	16.2763	0	0.103952	1.82032	0.222928	lgg-1	****	<0.0001
19.8963	16.0226	19.7601	13.9756
19.953	15.8906	19.7773	13.9457
19.894	15.9582	19.5173	13.7785
19.8288	15.7723	19.5493	13.7979
19.7729	15.8835	20.3473	14.5762
19.8632	15.8769	20.3729	14.6518	-5.20417e-18	0.0844265	1.7991	0.406793	asp-6	**	0.0017
19.3804	18.757	19.1853	16.9453
19.31	18.7518	19.2566	16.9002
19.2479	18.8644	19.9096	17.7381
19.2424	18.8931	20.0783	17.7798
19.9006	19.398	19.447	17.2711
19.9487	19.4407	19.61	17.3038	0	0.316651	1.7706	0.465167	npa-1	***	0.0006
19.4899	23.6762	19.504	21.9518
19.3697	23.5377	19.4574	21.9347
19.2177	23.5034	19.3588	21.8984
19.2114	23.4482	19.3789	21.9059
19.5331	23.9066	19.8895	22.3217
19.58	23.9325	19.9159	22.5092	-2.22045e-16	0.209455	1.76425	0.0979987	pgp-1	****	<0.0001
19.8159	28.422	19.5213	26.6936
19.7827	28.0612	19.5513	26.6701
19.5956	28.7211	19.5388	26.5959
19.6363	28.5534	19.5318	26.5927
19.4108	28.536	19.8774	26.9373
19.4687	28.384	19.9115	26.863	-6.01371e-16	0.222637	1.75789	0.277378	M04C9.2	****	<0.0001
19.4899	20.8763	19.504	19.1801
19.3697	20.824	19.4574	19.2046
19.2177	20.926	19.3588	19.2212
19.2114	20.8872	19.3789	19.2544
19.5331	21.085	19.8895	19.9117
19.58	21.2729	19.9159	19.9769	0	0.169382	1.70419	0.227217	epg-9	****	<0.0001
19.8294	29.6926	19.9708	27.9489
19.7559	29.6369	18.9823	27.9829
19.506	29.5015	19.9156	27.9228
19.5797	29.6522	18.8717	27.8766
19.7986	29.8879	20.757	28.7686
19.895	29.9501	20.6723	28.5285	5.73615e-16	0.168019	1.68301	0.245752	F10A3.1	****	<0.0001
19.4145	22.6317	19.5389	21.0334
19.1896	22.7335	19.2213	21.0589
19.2495	22.906	19.1398	21.2277
19.2584	22.903	19.3307	21.2816
19.5283	23.0279	19.8872	21.6566
19.566	23.0875	19.9152	21.9119	1.20274e-16	0.172767	1.65768	0.203041	klo-1	****	<0.0001
19.9295	28.7322	19.776	26.8703
19.9003	28.904	19.7835	26.8131
19.7861	28.7305	19.474	26.709
19.8463	28.6083	19.5208	26.7389
19.6307	28.4419	20.2845	27.6914
19.6532	28.5116	20.3836	27.8271	-1.72547e-15	0.168411	1.62584	0.648415	clec-55	*	0.0147
19.4901	21.5541	18.8974	19.8716
19.3338	21.5221	19.1159	19.6365
19.484	21.4121	19.1793	19.6731
19.5205	21.3996	19.5249	19.7189
19.6868	21.8809	19.2148	19.6549
19.9042	21.8513	19.6562	19.6707	-1.57282e-16	0.212428	1.59389	0.247595	slc-17.6	****	<0.0001
19.1838	25.4597	19.0446	24.1754
19.124	25.4613	19.0964	24.168
19.2162	26.2165	18.9313	23.9093
19.4854	26.2259	18.9118	23.9401
19.1632	25.8836	19.9833	24.9267
19.1729	25.8222	19.9473	24.9674	9.19403e-16	0.340813	1.59189	0.643338	csta-3.2	*	0.0119
19.1936	21.9972	19.1875	20.2836
19.0651	21.9532	19.2341	20.303
19.2274	22.0471	18.9456	20.2205
19.2042	22.1195	18.9021	20.1715
19.3523	21.9064	19.401	20.7664
19.1545	21.9468	19.4834	20.8466	1.50343e-17	0.0776096	1.55588	0.358063	asp-12	**	0.0019
19.7272	21.2955	19.9108	19.8874
19.6813	21.2555	19.7632	19.7201
19.303	20.942	19.8993	19.9123
19.2503	20.8623	19.8584	19.9745
19.7931	21.3199	19.9341	19.9624
19.8135	21.3628	19.9409	20.0358	1.34152e-16	0.214149	1.54729	0.246292	pkc-2	****	<0.0001
19.4499	22.9447	19.9176	21.7986
19.3948	22.9115	19.8839	21.8514
19.6684	22.9674	19.5911	21.6818
19.4435	22.9057	19.615	21.7033
19.5709	23.0943	19.3666	21.6934
19.4922	23.1183	19.558	21.6764	0	0.0929182	1.40824	0.148161	aex-5	****	<0.0001
19.5053	22.8406	19.6034	21.4083
19.3394	22.7983	19.6107	21.4486
19.5598	22.7864	19.9132	21.9053
19.6038	22.9307	19.9672	21.9093
19.6578	22.9664	19.7876	21.7243
19.6494	22.9102	19.9062	21.8961	-1.73472e-17	0.0742459	1.40221	0.21681	sqst-2	****	<0.0001
19.8066	26.9738	19.9783	25.9087
19.7367	27.0944	19.8597	25.9851
19.7579	26.8047	19.9243	25.8443
19.5606	26.8275	19.9396	25.6753
19.652	27.4122	20.9642	27.1616
19.7558	27.5675	20.9428	27.2654	1.45254e-15	0.313797	1.36317	0.41601	F47B8.10	**	0.0024
18.9018	14.863	18.9761	13.5206
18.918	14.695	19.0079	13.4765
19.0272	14.9123	18.7691	13.3401
19.0659	14.9404	18.68	13.3975
19.0694	14.968	19.2509	13.9323
19.0214	14.9885	19.3082	14.0068	-3.28441e-16	0.10718	1.28032	0.249308	asp-1	***	0.0001
19.7272	21.8993	19.9108	20.5292
19.6813	21.8132	19.7632	20.5551
19.303	21.4061	19.8993	20.7968
19.2503	21.2919	19.8584	20.8845
19.7931	21.7991	19.9341	20.6386
19.8135	21.7556	19.9409	20.7616	-1.75785e-16	0.248659	1.25627	0.381153	aak-2	**	0.0016
19.4499	24.7698	19.9176	23.8815
19.3948	24.5252	19.8839	23.8351
19.6684	24.7299	19.5911	23.4626
19.4435	24.7117	19.615	23.6439
19.5709	24.8961	19.3666	23.5681
19.4922	24.9605	19.558	23.7286	-3.05311e-16	0.152964	1.23096	0.248411	aex-4	***	0.0001
20.1734	22.7278	20.3643	21.9413
19.8406	22.6885	19.9388	21.8984
19.6966	22.5183	19.9194	21.7402
19.5856	22.3489	20.1049	21.8817
18.4148	22.6091	19.8531	21.6323
19.8599	22.5596	19.9688	21.625	-2.58474e-16	0.13562	1.21863	0.178948	ric-4	****	<0.0001
19.894	28.3244	19.8241	27.2167
19.9118	28.2715	19.8135	27.1948
19.76	28.377	19.5674	26.8708
19.8096	28.5748	19.5927	26.9264
19.8316	28.4259	20.3486	27.6222
19.8866	28.3157	20.3808	27.7989	-1.7486e-15	0.108672	1.18222	0.42276	irld-23	**	0.0084
19.1936	16.9002	19.1875	15.7482
19.0651	16.9048	19.2341	15.7769
19.2274	16.9434	18.9456	15.4751
19.2042	16.9204	18.9021	15.5084
19.3523	16.9135	19.401	15.9343
19.1545	16.9646	19.4834	16.0198	-4.27898e-17	0.0248153	1.17348	0.217294	asp-5	***	0.0006
19.4545	18.4261	19.2904	16.9357
19.4391	18.3808	19.2941	16.9167
19.178	18.0052	19.2173	16.9976
19.2363	18.0754	19.2825	17.0277
19.5961	18.5444	19.9198	17.6503
19.6007	18.4179	19.9189	17.7737	-1.08709e-16	0.215903	1.16107	0.330434	nlp-40	**	0.001
20.5986	29.0121	20.8996	28.6863
20.1639	28.9413	20.7915	28.819
20.4019	30.0003	20.8598	28.9616
20.2738	29.7853	20.9229	28.8757
20.3043	29.2611	20.5584	28.125
20.1177	28.9944	20.4163	28.1553	-1.83187e-15	0.452994	1.15997	0.409119	thn-5	*	0.0172
19.323	25.7622	19.0907	24.7479
19.3942	25.7952	19.1662	24.6574
19.1172	25.9577	19.9543	25.3594
19.2599	25.898	19.9067	25.3317
19.9129	26.5648	19.3075	24.7002
19.979	26.6055	19.4894	24.8553	-9.06682e-16	0.3846	1.14335	0.55396	Y6G8.2	*	0.0429
19.323	26.4911	19.0907	25.1322
19.3942	26.2528	19.1662	25.1412
19.1172	26.2622	19.9543	25.7129
19.2599	26.4176	19.9067	25.6454
19.9129	26.9192	19.3075	25.3328
19.979	26.8977	19.4894	25.4389	-1.43404e-15	0.299618	1.12763	0.40842	clec-172	**	0.0077
19.4901	21.8834	18.8974	20.7046
19.3338	21.8783	19.1159	20.6155
19.484	21.9702	19.1793	20.5307
19.5205	22.0441	19.5249	20.6417
19.6868	22.3209	19.2148	20.6597
19.9042	22.2768	19.6562	20.6937	0	0.193695	1.11614	0.183548	H06H21.8	****	<0.0001
19.7913	22.7088	19.5437	21.5083
19.6229	22.649	19.5149	21.4838
19.9048	22.8926	19.5959	21.615
19.8762	22.9248	19.6502	21.6558
19.3548	22.7456	19.3829	21.4295
19.5518	22.8142	19.482	21.4184	6.36065e-18	0.107457	1.11534	0.0822442	akt-2	****	<0.0001
20.5986	22.4088	20.8996	22.3405
20.1639	22.4032	20.7915	22.4277
20.4019	22.9137	20.8598	22.1652
20.2738	22.9555	20.9229	22.1965
20.3043	22.9297	20.5584	21.7916
20.1177	23.0201	20.4163	21.8151	-1.34152e-16	0.285694	1.08045	0.521758	Y43E12A.2	*	0.0354
19.323	25.8011	19.0907	24.8911
19.3942	25.8322	19.1662	24.6567
19.1172	25.7598	19.9543	25.1511
19.2599	25.7989	19.9067	25.3546
19.9129	26.4193	19.3075	24.8139
19.979	26.3703	19.4894	24.804	-1.46179e-15	0.309434	1.03976	0.484124	F22H10.6	*	0.0362
19.4901	23.8453	18.8974	22.3862
19.3338	23.8327	19.1159	22.3765
19.484	23.9131	19.1793	22.8621
19.5205	23.8957	19.5249	22.8769
19.6868	24.2948	19.2148	22.7447
19.9042	24.2898	19.6562	22.8401	0	0.21929	1.02568	0.232396	F31D5.2	***	0.0003
19.7913	24.883	19.5437	23.8288
19.6229	24.8529	19.5149	23.8144
19.9048	25.0247	19.5959	23.8617
19.8762	25.1892	19.6502	23.8469
19.3548	24.9256	19.3829	23.7375
19.5518	24.9472	19.482	23.7408	2.61365e-16	0.122332	1.01005	0.111343	ins-1	****	<0.0001
21.6278	22.3042	21.7957	21.9267
21.5899	22.3865	21.8832	21.9482
21.6074	22.6506	21.9158	21.6831
21.6123	22.6669	21.9609	21.6367
21.4111	22.9052	21.4659	21.9461
21.365	22.9809	21.3995	21.9447	1.57282e-16	0.269786	1.00271	0.307077	M02D8.6	**	0.0027
19.4854	26.392	19.4762	27.4354
19.4045	26.5729	19.5278	27.6694
19.5846	26.8492	19.883	27.9586
19.5085	26.9616	19.9124	27.9066
19.4118	26.9742	19.6652	27.9563
19.4038	26.8249	19.731	27.9534	-1.46989e-15	0.231979	-0.818002	0.0741824	lipl-4	**	0.0027
19.5721	19.4292	19.5967	20.2127
19.5129	19.3603	19.6037	20.2542
19.6721	19.5009	19.3932	20.2646
19.6472	19.5433	19.4915	20.2656
20.004	19.904	19.8985	20.5064
20.0685	19.8977	19.9075	20.6794	0	0.236859	-0.855522	0.095085	C24B9.3	***	0.0008
18.9018	18.9077	18.9761	19.9015
18.918	18.8285	19.0079	19.795
19.0272	19.0136	18.7691	19.7404
19.0659	18.9788	18.68	19.6115
19.0694	18.981	19.2509	19.9127
19.0214	19.0212	19.3082	19.9683	1.85037e-17	0.0739077	-0.868332	0.14911	cpr-5	****	<0.0001
19.8945	23.4126	19.7142	24.0832
19.9137	23.2801	19.8535	24.0494
19.812	23.0768	19.7699	24.5258
19.7826	23.147	19.9674	24.6757
19.6346	23.1163	20.335	24.812
19.7105	23.1848	20.4957	24.9166	1.81568e-16	0.123955	-1.07621	0.468018	acox-1.4	*	0.0228
19.4929	22.911	19.5352	24.3237
19.3811	22.8338	19.4132	24.3358
19.446	23.2405	19.271	24.1996
19.6409	23.1896	19.3596	24.2864
19.8986	23.3358	19.6403	24.8809
19.9011	23.2951	19.8321	24.977	-1.61908e-16	0.210235	-1.48445	0.279502	T22B7.7	****	<0.0001
19.4105	18.1611	19.011	19.9029
19.2242	18.0251	19.486	19.6937
18.9009	18.1603	19.2395	19.8667
19.1472	18.1059	19.3249	19.8249
19.8796	19.0945	19.025	19.6681
19.9148	19.1158	19.2429	19.7829	0	0.514726	-1.53744	0.563435	Y39B6A.1	*	0.0115
19.894	19.8912	19.8241	21.1013
19.9118	19.957	19.8135	21.0964
19.76	19.7806	19.5674	21.3381
19.8096	19.7333	19.5927	21.3743
19.8316	19.898	20.3486	21.9516
19.8866	19.8456	20.3808	21.9357	1.00614e-16	0.082334	-1.543	0.403064	pud-4	**	0.0034
19.8013	24.4619	19.9081	25.8679
19.7461	24.3937	19.9422	25.9073
20.4109	24.857	19.8813	26.134
20.382	24.8443	19.9047	26.2859
20.4715	24.9652	19.9363	26.017
20.4645	24.9013	19.9485	26.1905	0	0.244362	-1.62238	0.163589	lips-14	****	<0.0001
19.3632	24.3103	18.6257	25.8983
19.219	24.2816	18.9005	25.766
19.5561	24.4494	18.8294	26.0421
19.6064	24.4551	19.1466	25.998
19.5188	24.3654	19.1563	25.5628
19.7926	24.4678	19.7424	25.63	-2.96059e-16	0.0806385	-1.87048	0.196467	B0563.10	****	<0.0001
19.757	20.4743	19.6314	23.4406
19.6824	20.3915	19.6299	23.5298
19.9191	21.4562	20.1688	23.6698
19.6052	21.4069	20.2712	23.7088
19.7427	21.8883	19.4001	23.7305
19.7206	21.8057	19.5069	23.5721	0	0.651333	-2.34122	0.568831	pud-3	***	0.0009
19.3804	18.8906	19.1853	21.0089
19.31	18.9426	19.2566	21.07
19.2479	18.8969	19.9096	22.4467
19.2424	18.9429	20.0783	22.476
19.9006	19.5596	19.447	21.2698
19.9487	19.6027	19.61	21.3476	7.40149e-17	0.343287	-2.3878	0.853214	D1086.3	**	0.005
19.4105	11.9007	19.011	14.2194
19.2242	11.9609	19.486	14.2227
18.9009	11.6654	19.2395	14.3817
19.1472	11.5553	19.3249	14.4222
19.8796	12.5096	19.025	14.2157
19.9148	12.3761	19.2429	14.3374	-8.60423e-16	0.379999	-2.49653	0.439009	vit-3	****	<0.0001
19.8945	12.5572	19.7142	14.6807
19.9137	12.3882	19.8535	14.7047
19.812	12.0333	19.7699	14.9172
19.7826	12.024	19.9674	14.908
19.6346	12.1202	20.335	15.3643
19.7105	12.0635	20.4957	15.4204	-1.18886e-15	0.222158	-2.57017	0.492511	vit-4	***	0.0001
19.757	22.476	19.6314	25.927
19.6824	22.439	19.6299	25.9222
19.9191	23.5768	20.1688	26.0265
19.6052	23.6572	20.2712	25.9399
19.7427	23.7493	19.4001	25.7574
19.7206	23.6421	19.5069	25.7298	-1.4803e-16	0.621632	-2.59683	0.668734	lbp-8	***	0.0006
19.1921	19.7204	18.9049	22.2395
19.1368	19.6775	18.9642	22.238
19.2301	19.6396	19.0244	22.5155
19.215	19.6038	19.0733	22.5699
19.6209	19.9722	19.2166	22.345
19.6239	19.8962	19.3057	22.378	-5.08852e-17	0.148615	-2.8843	0.236069	cth-1	****	<0.0001
19.4105	17.4938	19.011	20.3129
19.2242	17.5377	19.486	20.2881
18.9009	17.2632	19.2395	20.6349
19.1472	17.2713	19.3249	20.6145
19.8796	17.935	19.025	20.4633
19.9148	17.8937	19.2429	20.5912	0	0.292616	-3.10968	0.353557	hphd-1	****	<0.0001
19.4105	24.0011	19.011	26.9958
19.2242	23.9242	19.486	27.0484
18.9009	23.9037	19.2395	27.6191
19.1472	23.9136	19.3249	27.5834
19.8796	24.7947	19.025	27.0704
19.9148	24.6745	19.2429	27.0453	-2.68304e-16	0.41575	-3.21643	0.615231	col-158	****	<0.0001
19.4901	23.5648	18.8974	26.3534
19.3338	23.5213	19.1159	26.2069
19.484	23.66	19.1793	26.5711
19.5205	23.5381	19.5249	26.6979
19.6868	23.9302	19.2148	26.9454
19.9042	23.8945	19.6562	26.9558	0	0.183019	-3.24212	0.17723	cyp-35a3	****	<0.0001
19.9295	22.7435	19.776	25.9413
19.9003	22.5401	19.7835	25.9085
19.7861	22.4973	19.474	25.6511
19.8463	22.4664	19.5208	25.7698
19.6307	22.39	20.2845	26.494
19.6532	22.4316	20.3836	26.6056	-1.73472e-16	0.12493	-3.47083	0.462824	cyp-25a1	****	<0.0001
19.5248	15.9532	19.4636	19.7149
19.451	15.9292	19.4671	19.7038
19.301	15.9604	19.5373	20.1941
19.3334	15.8887	19.5473	20.2524
19.7146	16.1959	19.9077	20.1683
19.7476	16.2157	19.9831	20.2394	1.34152e-16	0.143297	-3.8827	0.242064	acdh-1	****	<0.0001
19.3804	21.0324	19.1853	24.856
19.31	20.9898	19.2566	24.8713
19.2479	21.0824	19.9096	26.0393
19.2424	21.2102	20.0783	25.9964
19.9006	21.7219	19.447	24.8795
19.9487	21.7497	19.61	24.9478	1.0177e-16	0.347392	-3.89116	0.764888	C35A5.3	***	0.0001
19.1936	17.9667	19.1875	22.0221
19.0651	17.9116	19.2341	22.0611
19.2274	17.9709	18.9456	21.8341
19.2042	17.9243	18.9021	21.864
19.3523	18.025	19.401	21.9227
19.1545	17.9778	19.4834	22.0142	-4.82831e-17	0.0406861	-3.99753	0.108628	asp-13	****	<0.0001
19.5248	16.9304	19.4636	20.8802
19.451	16.9642	19.4671	20.7198
19.301	16.7744	19.5373	21.3372
19.3334	16.85	19.5473	21.3046
19.7146	17.0785	19.9077	21.1552
19.7476	17.1334	19.9831	21.2784	1.52656e-16	0.13521	-4.01847	0.304613	folt-2	****	<0.0001
19.1921	21.6263	18.9049	26.9414
19.1368	21.6169	18.9642	26.8724
19.2301	21.556	19.0244	26.881
19.215	21.5129	19.0733	26.9131
19.6209	21.7963	19.2166	26.9075
19.6239	21.8225	19.3057	26.9385	0	0.126743	-5.50878	0.117999	argk-1	****	<0.0001
19.323	22.1209	19.0907	27.619
19.3942	22.2824	19.1662	27.6834
19.1172	21.9396	19.9543	28.7185
19.2599	21.8962	19.9067	28.794
19.9129	22.5809	19.3075	27.924
19.979	22.6288	19.4894	27.7285	-1.85037e-16	0.313618	-5.84836	0.788034	F54E4.2	****	<0.0001

## Sheet: Table S7 S4 data
Table S7. Supporting data for Figure 2B.
CT Reference Control 0mM metal (ama-1)	CT Target Control 0mM metal (Gene problem)	CT Reference 200mM Zn or 500mM Mn (ama-1)	CT Target 200mM Zn or 500mM Mn (Gene problem)	Averaged log2 fold change in 200mM Zn	Standard deviation in 200mM Zn	Gene name	Condition in the wild type	Statistical significance based on p-value	p-value of multiple 200 mM Zn/ 500 mM Mn comparisons
19.1936	28.5906	19.1875	17.8878
19.0651	28.5492	19.2341	17.8799
19.2274	29.6513	18.9456	17.3879
19.2042	29.4663	18.9021	17.4131
19.3523	28.7551	19.401	17.8731
19.1545	28.8673	19.4834	17.8684	11.2544	0.708038	asp-16	200mM Zn
19.3968	29.8347	19.1004	26.4674
19.2988	29.8906	19.1458	26.3997
19.3541	30.4311	19.1947	27.0765
19.7231	30.3939	19.2827	26.9182
19.8997	30.261	19.2536	25.8814
19.708	30.1213	19.0779	25.9456	3.31974	0.449845	asp-16	500mM Mn	****	<0.0001
19.5618	27.8402	19.9302	20.5195
19.74	27.6763	19.9155	20.4942
19.6728	28.9119	20.2985	20.6107
19.7315	29.0764	20.2506	20.7076
19.6602	28.8083	19.6905	19.9358
19.8295	28.8412	19.6926	20.076	8.39879	0.720351	R05D8.9	200mM Zn
19.3968	28.6358	19.1004	26.9473
19.2988	28.6788	19.1458	26.8959
19.3541	28.9674	19.1947	26.8039
19.7231	29.0834	19.2827	26.9174
19.8997	28.1934	19.2536	26.5904
19.708	28.2751	19.0779	26.6265	1.45453	0.256874	R05D8.9	500mM Mn	****	<0.0001
19.8013	33.5354	19.9081	25.895
19.7461	32.6642	19.9422	25.8113
20.4109	34.866	19.8813	25.2655
20.382	33.7543	19.9047	25.3208
20.4715	33.6915	19.9363	25.3671
20.4645	34.4184	19.9485	25.3041	8.03516	0.989698	math-6	200mM Zn
19.3968	32.534	19.1004	30.8223
19.2988	33.8773	19.1458	30.7023
19.3541	34.9372	19.1947	30.9082
19.7231	34.4382	19.2827	30.6168
19.8997	31.92	19.2536	29.8167
19.708	31.3683	19.0779	29.7355	2.35798	1.06849	math-6	500mM Mn	****	<0.0001
19.757	33.8833	19.6314	25.8849
19.6824	33.2659	19.6299	25.935
19.9191	33.2589	20.1688	25.9608
19.6052	33.6384	20.2712	25.9769
19.7427	33.7065	19.4001	25.6924
19.7206	32.911	19.5069	25.6832	7.6187	0.356441	str-2	200mM Zn
19.3968	31.6286	19.1004	32.8887
19.2988	31.3924	19.1458	32.1853
19.3541	32.9288	19.1947	32.5615
19.7231	33.8297	19.2827	32.8402
19.8997	33.5536	19.2536	31.7578
19.708	32.647	19.0779	31.3663	0.00913493	1.20425	str-2	500mM Mn	****	<0.0001
19.9295	28.9038	19.776	22.2502
19.9003	28.8156	19.7835	22.2624
19.7861	29.1105	19.474	22.2411
19.8463	29.421	19.5208	22.2431
19.6307	28.712	20.2845	23.2138
19.6532	28.76	20.3836	23.2195	6.46149	0.701911	mtl-2	200mM Zn
19.3968	29.2312	19.1004	27.9077
19.2988	29.0888	19.1458	28.0582
19.3541	29.5656	19.1947	28.1132
19.7231	29.6986	19.2827	28.1802
19.8997	29.2558	19.2536	27.5638
19.708	29.2912	19.0779	27.5531	1.07161	0.259836	mtl-2	500mM Mn	****	<0.0001
19.5618	30.7464	19.9302	25.4279
19.74	30.8041	19.9155	25.4496
19.6728	31.9141	20.2985	25.7922
19.7315	32.0224	20.2506	25.8458
19.6602	31.5078	19.6905	25.0495
19.8295	31.3961	19.6926	24.9697	6.23972	0.512942	K12D9.1	200mM Zn
19.5751	30.8966	18.9169	29.4435
19.527	30.8449	19.2812	29.5038
19.5158	31.6411	19.4245	30.0654
19.894	31.9675	19.8919	29.964
19.8108	31.131	18.9554	28.9046
19.8239	30.8508	19.1655	29.3831	1.2594	0.353704	K12D9.1	500mM Mn	****	<0.0001
20.283	25.2602	21.9257	21.3445
20.2038	25.2215	21.0191	21.4032
19.7412	25.5131	21.5745	21.2761
19.9531	25.7213	21.5353	21.2291
19.9296	25.4075	20.9112	22.8793
19.9751	25.4432	19.7665	21.7603	4.8868	0.680039	numr-1	200mM Zn
19.3968	25.5328	19.1004	24.8472
19.2988	25.4123	19.1458	24.8905
19.3541	25.6208	19.1947	24.9713
19.7231	25.6483	19.2827	24.8812
19.8997	25.7795	19.2536	24.9041
19.708	25.8003	19.0779	24.9732	0.333522	0.129036	numr-1	500mM Mn	***	0.0001
19.1921	19.7204	18.9049	22.2395
19.1368	19.6775	18.9642	22.238
19.2301	19.6396	19.0244	22.5155
19.215	19.6038	19.0733	22.5699
19.6209	19.9722	19.2166	22.345
19.6239	19.8962	19.3057	22.378	-2.8843	0.236069	cth-1	200mM Zn
20.0358	20.4842	20.2216	20.7111
20.0022	20.5406	20.2194	20.6913
19.9049	20.6934	20.2706	20.6144
19.9107	20.6369	20.3767	20.7488
19.7855	19.9595	19.9855	20.4923
19.8006	19.8819	19.9819	20.4872	2.64548e-17	9.1244e-10	cth-1	500mM Mn	****	<0.0001
19.4105	17.4938	19.011	20.3129
19.2242	17.5377	19.486	20.2881
18.9009	17.2632	19.2395	20.6349
19.1472	17.2713	19.3249	20.6145
19.8796	17.935	19.025	20.4633
19.9148	17.8937	19.2429	20.5912	-3.10968	0.353557	hphd-1 (Y38F1A.6)	200mM Zn
19.2764	17.2248	18.8253	16.8176
19.1334	17.1984	19.1539	16.8295
19.3127	17.1532	19.0758	16.9173
19.4598	17.1456	19.0189	16.9669
19.4478	17.5447	18.8143	16.8733
19.4427	17.672	18.9088	17.0617	0.0327749	0.196923	hphd-1 (Y38F1A.6)	500mM Mn	****	<0.0001
19.5248	15.9532	19.4636	19.7149
19.451	15.9292	19.4671	19.7038
19.301	15.9604	19.5373	20.1941
19.3334	15.8887	19.5473	20.2524
19.7146	16.1959	19.9077	20.1683
19.7476	16.2157	19.9831	20.2394	-3.8827	0.242064	acdh-1	200mM Zn
19.2764	15.7788	18.8253	15.223
19.1334	15.7204	19.1539	15.2908
19.3127	15.8598	19.0758	15.1713
19.4598	15.8852	19.0189	15.2333
19.4478	15.9706	18.8143	15.2261
19.4427	15.9904	18.9088	15.3269	0.242997	0.112608	acdh-1	500mM Mn	****	<0.0001
19.1921	21.6263	18.9049	26.9414
19.1368	21.6169	18.9642	26.8724
19.2301	21.556	19.0244	26.881
19.215	21.5129	19.0733	26.9131
19.6209	21.7963	19.2166	26.9075
19.6239	21.8225	19.3057	26.9385	-5.50878	0.117998	argk-1	200mM Zn
20.0358	22.5324	20.2216	22.132
20.0022	22.4524	20.2194	22.0976
19.9049	22.7752	20.2706	22.1594
19.9107	22.7963	20.3767	22.2473
19.7855	21.743	19.9855	21.9631
19.8006	21.7166	19.9819	21.9029	-5.07401e-17	9.1244e-09	argk-1	500mM Mn	****	<0.0001

## Sheet: Table S8 1B data
Table S8. Supporting data for Figure 1B.
CT Reference Control (ama-1, 0mM Zn)	CT Target Control (Gene problem, 0mM Zn)	CT Reference 200mM Zn (ama-1, 200mM Zn)	CT Target 200mM Zn (Gene problem 200mM Zn)	Averaged log2 fold change in 0mM Zn	Standard deviation in 0mM Zn	Averaged log2 fold change in 200mM Zn	Standard deviation in 200mM Zn	Gene name	Statistical significance based on p-value	p-value of multiple 200mM/ 0mM Zn comparisons
21.3116	24.9056	22.5046	23.9678
21.2524	24.8655	22.4391	23.8971
21.2975	25.3842	23.8322	24.9504
21.3344	25.3254	23.8877	24.9734
21.4444	25.4956	22.2568	22.3223
21.4605	25.5521	22.4117	22.297	0	0.297174	3.05865	1.33653	bcmo-2	****	<0.0001
29.9698	21.3116	27.4364	22.5046
29.9272	21.2524	27.3693	22.4391
30.3755	21.2975	28.4534	23.8322
30.4943	21.3344	28.2703	23.8877
29.7833	21.4444	25.2925	22.2568
29.926	21.4605	25.3636	22.4117	5.50486e-16	0.28504	4.58697	1.16844	cyp-13a7	****	<0.0001
19.7272	25.9625	19.9108	22.8221
19.6813	25.9086	19.7632	22.7995
19.303	25.4194	19.8993	22.9129
19.2503	25.3706	19.8584	22.9584
19.7931	25.8643	19.9341	23.0163
19.8135	25.8532	19.9409	23.1816	3.46945e-17	0.262615	3.071	0.304857	ins-4	****	<0.0001
19.7913	25.916	19.5437	23.3555
19.6229	25.7991	19.5149	23.3277
19.9048	25.9128	19.5959	23.5535
19.8762	25.9335	19.6502	23.4857
19.3548	25.8829	19.3829	23.4876
19.5518	25.8821	19.482	23.5733	-3.47378e-16	0.0478126	2.26846	0.0891417	ins-7	****	<0.0001
19.7913	32.8993	19.5437	28.6826
19.6229	32.2965	19.5149	28.6951
19.9048	33.4754	19.5959	28.8419
19.8762	33.4465	19.6502	28.7249
19.3548	31.9497	19.3829	28.6653
19.5518	31.9059	19.482	28.6667	-6.4763e-16	0.713585	3.79414	0.663851	ins-8	****	<0.0001
19.4499	21.4147	19.9176	19.0329
19.3948	21.2541	19.8839	19.0542
19.6684	21.3048	19.5911	18.8382
19.4435	21.3905	19.615	18.8209
19.5709	21.4096	19.3666	18.8763
19.4922	21.4595	19.558	18.8755	-8.32667e-17	0.0769824	2.60792	0.1459	kpc-1	****	<0.0001
19.4499	19.7849	19.9176	17.6257
19.3948	19.8318	19.8839	17.6724
19.6684	19.6938	19.5911	17.8625
19.4435	19.781	19.615	17.8897
19.5709	19.9911	19.3666	17.4053
19.4922	20.002	19.558	17.5363	3.70074e-17	0.123856	2.3342	0.300712	egl-3	****	<0.0001
19.4499	20.7493	19.9176	18.6597
19.3948	20.6661	19.8839	18.5718
19.6684	20.6553	19.5911	18.8301
19.4435	20.591	19.615	18.8425
19.5709	20.9435	19.3666	18.3366
19.4922	20.895	19.558	18.456	-4.16334e-17	0.141247	2.28598	0.335894	egl-21	****	<0.0001
19.4854	24.203	19.4762	21.4021
19.4045	24.1849	19.5278	21.485
19.5846	25.4893	19.883	21.9239
19.5085	25.5845	19.9124	21.9229
19.4118	25.6512	19.6652	21.7794
19.4038	25.5956	19.731	21.914	-2.86808e-16	0.717747	3.61308	0.498886	lipl-1	****	<0.0001
19.4854	25.3746	19.4762	21.656
19.4045	25.3212	19.5278	21.5335
19.5846	25.6627	19.883	21.7279
19.5085	25.6261	19.9124	21.7275
19.4118	25.9306	19.6652	21.9099
19.4038	25.9404	19.731	21.8991	2.86808e-16	0.263625	4.13314	0.127493	lipl-2	****	<0.0001
19.4854	25.9168	19.4762	24.3353
19.4045	25.716	19.5278	24.3998
19.5846	26.8854	19.883	24.8359
19.5085	26.9074	19.9124	24.8485
19.4118	26.7025	19.6652	25.2213
19.4038	26.756	19.731	25.2097	-1.4803e-15	0.52414	1.90513	0.309596	lipl-3	**	0.001
19.4854	22.4006	19.4762	20.4592
19.4045	22.3192	19.5278	20.3175
19.5846	22.5362	19.883	20.9063
19.5085	22.3586	19.9124	20.9556
19.4118	22.2126	19.6652	20.6219
19.4038	22.2124	19.731	20.6417	-1.66533e-16	0.12286	1.92244	0.232561	mxl-3	****	<0.0001
19.5053	18.9562	19.6034	17.0603
19.3394	18.8564	19.6107	17.0291
19.5598	18.93	19.9132	17.5102
19.6038	18.9492	19.9672	17.5726
19.6578	18.8895	19.7876	17.2351
19.6494	18.9609	19.9062	17.2623	-9.25186e-18	0.0420399	1.89089	0.210636	lgg-2	****	<0.0001
19.936	23.3901	20.07	21.877
19.748	23.2595	19.9252	21.7697
19.9111	23.4774	20.0858	21.4142
19.5982	23.4227	19.893	21.5489
19.9602	23.5107	19.9803	21.6222
19.8631	23.6152	19.9571	21.6216	-9.71445e-17	0.120214	1.95281	0.244315	lmp-2	****	<0.0001
19.936	22.1563	20.07	20.049
19.748	22.1331	19.9252	19.998
19.9111	21.8878	20.0858	19.839
19.5982	21.966	19.893	19.9349
19.9602	22.0259	19.9803	19.6993
19.8631	22.065	19.9571	19.8768	-1.26057e-16	0.101625	2.28867	0.108087	atg-2	****	<0.0001
19.5053	30.4879	19.6034	25.4871
19.3394	30.7806	19.6107	25.4652
19.5598	30.6095	19.9132	26.2429
19.6038	30.583	19.9672	26.1248
19.6578	30.7256	19.7876	25.4232
19.6494	30.9098	19.9062	25.4344	-1.21662e-15	0.152478	5.23189	0.471283	sqst-3	****	<0.0001
19.936	24.7136	20.07	22.9574
19.748	24.7011	19.9252	22.8831
19.9111	24.658	20.0858	22.7342
19.5982	24.6239	19.893	22.8592
19.9602	24.6447	19.9803	22.8378
19.8631	24.6837	19.9571	22.7747	-4.62593e-18	0.0345078	1.97893	0.071303	sqst-5	****	<0.0001
19.4854	17.1092	19.4762	15.3491
19.4045	17.1359	19.5278	15.3927
19.5846	18.3173	19.883	15.708
19.5085	18.3591	19.9124	15.6892
19.4118	18.093	19.6652	15.866
19.4038	18.5285	19.731	15.9135	0	0.636081	2.50363	0.432091	cpr-1	***	0.0004
19.1936	20.2621	19.1875	17.8606
19.0651	20.3548	19.2341	17.9388
19.2274	20.387	18.9456	17.7916
19.2042	20.3466	18.9021	17.8426
19.3523	20.2422	19.401	17.8608
19.1545	20.2609	19.4834	17.9005	-9.8301e-17	0.0609283	2.4359	0.0894556	hrg-7 (asp-10)	****	<0.0001
19.8963	23.002	19.7601	19.1802
19.953	22.9093	19.7773	19.1539
19.894	22.985	19.5173	19.1857
19.8288	22.9694	19.5493	19.2319
19.7729	23.0265	20.3473	19.9594
19.8632	23.0321	20.3729	19.9773	-1.19118e-16	0.0450906	3.55866	0.37178	asp-8	****	<0.0001
19.8963	30.2516	19.7601	24.7056
19.953	29.9024	19.7773	24.781
19.894	30.568	19.5173	24.555
19.8288	30.6894	19.5493	24.555
19.7729	30.1822	20.3473	25.0903
19.8632	30.8069	20.3729	25.1084	6.10623e-16	0.344853	5.62021	0.437268	asp-7	****	<0.0001
19.1936	16.0597	19.1875	13.9855
19.0651	16.0176	19.2341	13.9061
19.2274	16.1188	18.9456	13.8071
19.2042	16.1027	18.9021	13.7994
19.3523	16.0508	19.401	14.2155
19.1545	16.1312	19.4834	14.392	-1.0177e-16	0.0442651	2.05531	0.236137	asp-3	****	<0.0001
19.1921	21.6263	18.9049	26.9414
19.1368	21.6169	18.9642	26.8724
19.2301	21.556	19.0244	26.881
19.215	21.5129	19.0733	26.9131
19.6209	21.7963	19.2166	26.9075
19.6239	21.8225	19.3057	26.9385	0	0.126743	-5.50878	0.117999	argk-1	****	<0.0001
19.5248	15.9532	19.4636	19.7149
19.451	15.9292	19.4671	19.7038
19.301	15.9604	19.5373	20.1941
19.3334	15.8887	19.5473	20.2524
19.7146	16.1959	19.9077	20.1683
19.7476	16.2157	19.9831	20.2394	1.34152e-16	0.143297	-3.8827	0.242064	acdh-1	****	<0.0001
19.4105	17.4938	19.011	20.3129
19.2242	17.5377	19.486	20.2881
18.9009	17.2632	19.2395	20.6349
19.1472	17.2713	19.3249	20.6145
19.8796	17.935	19.025	20.4633
19.9148	17.8937	19.2429	20.5912	0	0.292616	-3.10968	0.353557	hpdh-1	****	<0.0001

## Sheet: Table S9 2A data
Supplementary Table 9. Overall hizr-1 (am286, lf) gene expression level under excess zinc conditions (200mM Zn/ 0mM Zn) as obtained from RNASeq.
Wormbase ID	Gene name	Log2 Fold-Change (200mM Zn/ 0mM Zn)	p-value
WBGene00021491	comt-4	8.08096	3.52921e-16
WBGene00018725	F53A9.2	7.6053	6.34486e-19
WBGene00020700	T22F3.11	7.47992	1.96655e-06
WBGene00015598	fbxa-163	7.4761	1.82143e-13
WBGene00015599	fbxa-164	7.27963	8.4216e-16
WBGene00015198	clec-2	6.84317	1.92642e-12
WBGene00012682	asp-16	6.74892	6.00127e-10
WBGene00017199	clec-45	6.74068	7.93353e-16
WBGene00002094	ins-11	6.67418	7.71387e-08
WBGene00005548	sri-36	6.59666	1.75319e-12
WBGene00008507	F01G10.4	6.56369	2.99362e-13
WBGene00006628	tsp-2	6.54777	8.04344e-18
WBGene00044242	C54C8.12	6.36913	3.99533e-11
WBGene00013837	fbxa-30	6.34805	2.37599e-12
WBGene00009914	F49H6.13	6.30146	3.86921e-13
WBGene00017202	clec-46	6.12468	7.48458e-12
WBGene00022871	ZK1240.6	5.96857	4.71547e-11
WBGene00006627	tsp-1	5.93129	1.09154e-20
WBGene00016017	C23G10.11	5.83906	5.82132e-17
WBGene00005005	spp-20	5.83769	4.31242e-09
WBGene00018724	F53A9.1	5.83496	2.91166e-12
WBGene00016845	C50F7.5	5.83397	7.92387e-06
WBGene00016502	C37C3.10	5.78114	3.30787e-11
WBGene00003092	lys-3	5.72175	4.06465e-14
WBGene00013493	clec-9	5.70886	1.00123e-06
WBGene00021072	W07B8.4	5.67523	1.18154e-10
WBGene00013900	ugt-18	5.65086	3.35373e-10
WBGene00020760	T24C4.4	5.65046	1.83209e-21
WBGene00000551	clx-1	5.57429	4.06519e-10
WBGene00007218	C01A2.6	5.54383	3.4756e-09
WBGene00015932	C17H12.6	5.51494	3.30143e-23
WBGene00044280	W02A2.9	5.51131	4.09316e-17
WBGene00045457	F33H12.7	5.35787	1.25118e-17
WBGene00008295	nlp-39	5.3453	2.78298e-07
WBGene00020774	T24E12.5	5.32331	3.17705e-15
WBGene00005586	sri-74	5.31654	1.07393e-07
WBGene00019450	K06H6.2	5.30409	7.70082e-10
WBGene00195179	F48C1.11	5.2863	1.02383e-09
WBGene00235298	F19B6.10	5.28035	1.49269e-09
WBGene00016577	clec-3	5.28023	3.46378e-22
WBGene00044374	C17F4.12	5.26561	1.32947e-10
WBGene00005657	srr-6	5.25856	6.66128e-17
WBGene00017205	F07C4.12	5.22314	9.56421e-10
WBGene00044349	Y71G12B.32	5.21277	8.04803e-10
WBGene00015602	fbxa-158	5.20599	4.84477e-11
WBGene00007873	dod-21	5.17395	1.06185e-09
WBGene00015152	B0348.2	5.14733	8.41018e-12
WBGene00001786	gst-38	5.12231	1.03253e-24
WBGene00009853	arrd-27	5.09767	9.03828e-09
WBGene00021121	W09G12.7	5.08281	4.17927e-21
WBGene00013637	Y105C5A.13	5.07228	3.76715e-09
WBGene00000555	cnc-1	5.04385	8.76455e-09
WBGene00007097	B0024.4	5.02117	1.6352e-08
WBGene00009852	arrd-24	5.01127	2.26628e-13
WBGene00020080	math-37	4.99492	1.03583e-15
WBGene00138721	C54D10.14	4.98083	3.13857e-07
WBGene00012961	Y47H10A.5	4.96404	4.46562e-23
WBGene00008842	chil-28	4.96183	4.58391e-08
WBGene00023483	Y75B8A.39	4.95951	2.96954e-12
WBGene00219434	F54D5.23	4.9304	1.06214e-07
WBGene00016785	C49G7.7	4.91791	2.86312e-18
WBGene00017509	F16B4.7	4.84561	7.16017e-08
WBGene00018997	F57B9.3	4.84	2.30342e-09
WBGene00017308	F09F9.3	4.78934	2.43327e-07
WBGene00022884	ZK1248.17	4.75343	5.30179e-08
WBGene00016281	C31B8.4	4.74613	4.09997e-13
WBGene00018731	F53A9.8	4.72142	4.83015e-07
WBGene00009957	F53B2.8	4.71168	3.88932e-25
WBGene00010746	K10D11.2	4.70556	3.53482e-11
WBGene00009908	F49H6.5	4.67976	2.41027e-07
WBGene00007361	oac-3	4.66566	3.78381e-16
WBGene00007656	C17H1.3	4.66403	4.89309e-07
WBGene00044772	T23E7.6	4.64174	3.6634e-12
WBGene00021011	W03G1.5	4.62746	1.48884e-08
WBGene00045515	ZK1037.13	4.58275	7.11619e-06
WBGene00044787	C54D10.12	4.54334	1.26949e-07
WBGene00045415	Y43F8B.15	4.51086	6.32548e-08
WBGene00007872	C32H11.9	4.50744	1.22159e-06
WBGene00235093	C54F6.18	4.49876	1.49347e-08
WBGene00004811	skr-5	4.4578	5.54262e-12
WBGene00015455	C04G6.5	4.45518	5.15017e-12
WBGene00011130	zip-6	4.44142	1.13803e-07
WBGene00012501	Y26D4A.3	4.43283	4.53095e-07
WBGene00014063	clec-143	4.39069	1.03622e-13
WBGene00005551	sri-39	4.38258	1.95186e-06
WBGene00044238	C30H6.12	4.34847	9.6478e-12
WBGene00044014	F15H10.10	4.34704	7.86739e-07
WBGene00008633	fbxa-18	4.34324	3.307e-10
WBGene00018971	clec-67	4.33914	4.92673e-24
WBGene00009856	clec-24	4.32202	6.7004e-07
WBGene00019660	K11H12.4	4.30044	2.35923e-23
WBGene00018707	oac-31	4.28898	7.13262e-14
WBGene00020357	T08E11.1	4.2782	8.6106e-08
WBGene00195177	Y43F8B.25	4.26644	1.43226e-07
WBGene00010126	F55G11.6	4.25716	6.75839e-08
WBGene00206354	F27E5.9	4.22437	7.06019e-14
WBGene00021848	nhr-239	4.22379	2.65466e-07
WBGene00005833	srw-86	4.22336	9.09378e-11
WBGene00021494	Y40B10B.1	4.22007	2.98632e-07
WBGene00017764	F25A2.1	4.21684	6.43123e-19
WBGene00008483	E04D5.4	4.21522	1.21152e-14
WBGene00012450	Y17D7B.2	4.19479	3.35672e-09
WBGene00045412	C25F9.12	4.17088	5.31466e-08
WBGene00010125	dod-22	4.16039	1.73984e-19
WBGene00019564	K09D9.1	4.15937	8.98629e-20
WBGene00010256	hrg-3	4.15729	5.92604e-09
WBGene00001885	his-11	4.14926	5.07205e-05
WBGene00018729	F53A9.6	4.11585	5.52988e-08
WBGene00021118	clec-125	4.11442	4.5607e-11
WBGene00009805	F47B8.4	4.09577	4.73664e-11
WBGene00010821	M01G12.7	4.08793	1.67891e-05
WBGene00022476	fbxa-75	4.0757	5.2846e-06
WBGene00007659	C17H1.6	4.0738	1.08591e-05
WBGene00044206	T26H5.9	4.06721	5.57173e-06
WBGene00012757	Y41C4A.11	4.0653	3.14318e-18
WBGene00045411	C25F9.11	4.05863	1.59718e-14
WBGene00004991	spp-6	4.05026	2.80732e-06
WBGene00008988	F20G2.5	4.02319	1.11426e-14
WBGene00019933	R07C12.3	4.01095	1.01808e-06
WBGene00044182	F09C6.12	3.99481	1.24182e-05
WBGene00018646	mul-1	3.98159	1.14795e-20
WBGene00019931	R07C12.1	3.97834	2.22978e-05
WBGene00001158	ech-9	3.96493	1.17219e-14
WBGene00016525	fbxa-12	3.95366	3.61742e-08
WBGene00007360	C06B3.1	3.94087	2.39647e-05
WBGene00008301	dct-3	3.93996	1.22094e-10
WBGene00021492	comt-5	3.93595	2.84558e-16
WBGene00005818	srw-71	3.92921	6.37423e-07
WBGene00008850	F15B9.6	3.92714	1.41445e-11
WBGene00008632	fbxa-88	3.9165	2.43189e-10
WBGene00007660	C17H1.7	3.89006	3.53663e-08
WBGene00195240	Y39B6A.69	3.87942	5.90511e-06
WBGene00007992	fipr-24	3.87653	2.12556e-05
WBGene00235271	C49C8.8	3.8364	6.99375e-06
WBGene00008726	F13A7.11	3.83476	2.63873e-13
WBGene00009600	F40G12.5	3.81752	3.61675e-05
WBGene00010790	sodh-1	3.80673	1.03972e-05
WBGene00086560	ZK355.8	3.79239	3.51209e-05
WBGene00007818	C30F2.4	3.77639	6.10041e-08
WBGene00012101	zip-10	3.77246	6.48869e-18
WBGene00015933	C17H12.8	3.77244	6.44861e-18
WBGene00017678	asp-12	3.76517	1.88512e-23
WBGene00015911	C17F4.3	3.74963	5.24624e-06
WBGene00020325	bath-46	3.73604	2.3487e-12
WBGene00020221	T05A7.3	3.72034	2.47393e-05
WBGene00013090	Y51B9A.8	3.71578	1.98758e-05
WBGene00012661	clec-163	3.70042	4.07589e-05
WBGene00045416	Y37H2A.14	3.69649	9.69036e-12
WBGene00007203	best-1	3.69457	6.20085e-09
WBGene00020220	clec-140	3.68575	1.05217e-05
WBGene00044457	C18H7.11	3.68187	2.80967e-17
WBGene00021979	Y58A7A.5	3.67773	3.19233e-17
WBGene00006163	str-112	3.67637	0.000122705
WBGene00007657	C17H1.4	3.65336	2.28021e-05
WBGene00021585	clec-74	3.64835	2.07443e-13
WBGene00009907	F49H6.3	3.63841	1.59831e-05
WBGene00010176	F56H11.6	3.63841	3.8306e-05
WBGene00012746	Y40H7A.9	3.62913	2.56708e-05
WBGene00202501	Y57E12B.10	3.61302	1.37719e-05
WBGene00000559	cnc-5	3.61302	3.68785e-05
WBGene00000783	cpr-3	3.60046	4.13187e-21
WBGene00016379	C33H5.13	3.59921	8.37732e-09
WBGene00008067	C43D7.4	3.5822	0.000123598
WBGene00194815	Y43F8B.23	3.56717	7.76757e-07
WBGene00001770	gst-22	3.55786	6.34186e-19
WBGene00009860	clec-32	3.53606	3.52559e-05
WBGene00044783	T26H5.10	3.52607	4.84977e-06
WBGene00015574	irg-1	3.52563	3.19786e-14
WBGene00006183	str-135	3.52425	0.000149366
WBGene00015829	math-15	3.51728	1.66993e-07
WBGene00022142	Y71G12B.2	3.50112	1.33007e-10
WBGene00020918	W01C8.1	3.49427	3.09837e-05
WBGene00020326	math-38	3.48217	1.53131e-07
WBGene00009778	F46C5.1	3.47464	2.7853e-08
WBGene00018345	F42C5.3	3.43961	1.12371e-05
WBGene00050899	T10C6.15	3.42373	7.92696e-09
WBGene00007867	C32H11.4	3.42174	3.89346e-23
WBGene00016257	C30E1.8	3.4217	0.000844073
WBGene00004149	trpl-5	3.42112	1.18148e-05
WBGene00045400	C54D10.13	3.42019	2.62061e-12
WBGene00008615	F09C6.1	3.40546	2.39056e-06
WBGene00000560	cnc-6	3.39191	8.01443e-05
WBGene00011321	fil-1	3.38659	8.57158e-10
WBGene00019744	M02H5.8	3.37855	6.97175e-07
WBGene00008294	clec-11	3.37387	0.000523501
WBGene00021084	W08E12.3	3.36565	0.000137773
WBGene00235361	F56D6.23	3.3489	8.82038e-06
WBGene00044125	srsx-16	3.3489	0.000177158
WBGene00009963	fipr-26	3.34212	0.000285265
WBGene00008602	oac-14	3.3341	1.33278e-19
WBGene00015216	valv-1	3.33339	2.05371e-13
WBGene00019699	math-34	3.32374	5.32702e-12
WBGene00007989	fipr-22	3.31419	4.97621e-09
WBGene00005083	srd-5	3.31378	0.000347644
WBGene00012910	Y46G5A.20	3.31014	8.28033e-12
WBGene00022345	fbxa-138	3.3064	1.18746e-05
WBGene00044381	K10G6.5	3.30607	4.905e-05
WBGene00007875	dod-24	3.30167	1.52463e-24
WBGene00023423	F43C1.7	3.29048	7.66755e-07
WBGene00009432	F35E12.8	3.28279	9.43844e-17
WBGene00011950	T23F6.2	3.27952	0.000263324
WBGene00013472	Y68A4B.3	3.27099	0.000414584
WBGene00008617	F09C6.3	3.26395	1.4749e-05
WBGene00002103	ins-20	3.26015	0.00022038
WBGene00007364	stdh-3	3.24994	0.000705025
WBGene00007829	oac-5	3.24358	7.60284e-07
WBGene00005296	srh-75	3.23782	0.000187103
WBGene00002013	hsp-12.6	3.22946	4.76837e-09
WBGene00194926	K08D8.12	3.22755	2.46387e-14
WBGene00195165	F57G4.11	3.22215	0.00233028
WBGene00002274	lec-11	3.21624	1.28448e-20
WBGene00015225	B0507.8	3.21416	1.45273e-08
WBGene00194713	F19B10.13	3.21351	1.31497e-08
WBGene00012091	T27E7.6	3.21287	0.000778435
WBGene00021703	cpt-3	3.20895	1.7076e-10
WBGene00020640	fbxa-73	3.20541	0.000124444
WBGene00016912	clec-86	3.19208	1.40643e-14
WBGene00045207	F13E9.14	3.18763	0.00023754
WBGene00235368	F49F1.18	3.18719	0.00101048
WBGene00016923	C54F6.5	3.18498	2.14414e-10
WBGene00020881	T28A11.19	3.17245	0.000200339
WBGene00022332	fbxa-20	3.15835	0.000650337
WBGene00012621	Y38H6C.8	3.15015	2.03073e-07
WBGene00007440	C08E8.4	3.13384	7.81393e-11
WBGene00007833	oac-6	3.12982	2.71579e-18
WBGene00012467	arrd-8	3.12434	6.79206e-05
WBGene00018730	F53A9.7	3.12319	3.09161e-07
WBGene00022181	pho-9	3.10764	1.78855e-16
WBGene00009905	clec-240	3.10702	0.000750185
WBGene00009429	F35E12.5	3.10268	3.43137e-12
WBGene00005247	srh-22	3.10074	0.000222984
WBGene00015564	C07D8.5	3.0944	0.000331321
WBGene00001391	far-7	3.07907	1.3398e-06
WBGene00044900	cnc-11	3.07496	1.10479e-08
WBGene00044139	F42D1.4	3.07193	0.000601388
WBGene00202498	Y60C6A.2	3.07193	0.000943094
WBGene00005540	sri-28	3.06739	0.000640885
WBGene00044472	dct-8	3.06249	6.17941e-08
WBGene00011187	R10D12.6	3.05849	0.00112965
WBGene00014049	ZK666.11	3.05678	0.00221917
WBGene00011264	R13H4.6	3.05572	0.00252032
WBGene00010658	K08D8.4	3.05283	7.58663e-19
WBGene00045401	T26F2.3	3.05144	1.29602e-08
WBGene00015048	faah-2	3.048	1.70725e-22
WBGene00017695	fip-1	3.04625	0.000614801
WBGene00015259	dod-20	3.04481	4.10355e-08
WBGene00004236	ptr-22	3.04178	1.45965e-13
WBGene00013856	ZC168.2	3.04024	0.000377112
WBGene00018803	fbxa-24	3.02516	3.6152e-12
WBGene00018414	nstp-8	3.00764	0.00037694
WBGene00010655	K08D8.1	3.00653	1.86857e-06
WBGene00015760	C14C6.6	3.00355	0.00195097
WBGene00010123	F55G11.2	2.98899	1.88748e-20
WBGene00010145	F56C4.2	2.98634	0.000159166
WBGene00009420	F35E8.6	2.98634	0.000324374
WBGene00016693	srbc-20	2.98634	0.00180992
WBGene00022330	fbxa-80	2.9774	6.39584e-13
WBGene00017502	F16B3.2	2.97372	0.000470313
WBGene00008163	C47F8.7	2.97161	0.000821974
WBGene00010977	R02D5.3	2.96956	4.25072e-16
WBGene00007842	C31E10.1	2.96895	0.00189939
WBGene00009418	F35E8.2	2.9666	3.16579e-05
WBGene00194803	C25F9.16	2.95351	7.68939e-05
WBGene00021862	fbxa-48	2.94781	8.13365e-06
WBGene00009431	dct-17	2.93792	8.41298e-13
WBGene00022891	ZK1290.10	2.93532	6.16766e-10
WBGene00008017	fbxa-176	2.93256	3.03153e-06
WBGene00206383	kvs-2	2.92939	0.00221685
WBGene00044723	K11H12.11	2.92443	9.36599e-12
WBGene00005786	srw-39	2.92327	5.3937e-05
WBGene00013395	Y62H9A.7	2.92327	0.00140293
WBGene00044166	C54C6.7	2.9209	2.28317e-08
WBGene00014194	ZK1037.6	2.91818	7.61417e-19
WBGene00044207	Y6G8.5	2.9129	0.000193542
WBGene00012616	dct-14	2.91036	0.00214755
WBGene00007366	C06B3.7	2.90453	6.80491e-14
WBGene00005188	srg-31	2.89798	2.92601e-05
WBGene00007932	zip-5	2.89113	1.3189e-16
WBGene00009710	F44G3.10	2.88883	8.84711e-11
WBGene00007682	C18D11.6	2.8783	9.84793e-07
WBGene00015046	nlp-34	2.87593	1.1111e-12
WBGene00017705	F22E5.6	2.87459	0.000322183
WBGene00017277	F09C12.2	2.86884	0.0020814
WBGene00235133	T26H5.14	2.86738	2.12373e-06
WBGene00018353	fbxa-182	2.8637	1.38984e-14
WBGene00021079	W08A12.2	2.85409	2.9937e-11
WBGene00012308	oac-53	2.84422	2.1258e-06
WBGene00020594	ugt-10	2.83984	6.61524e-06
WBGene00009421	F35E8.7	2.83513	0.000893878
WBGene00008255	C51E3.10	2.83482	5.47944e-16
WBGene00019214	H20E11.2	2.83387	5.75341e-07
WBGene00015759	C14C6.5	2.82746	6.52898e-07
WBGene00044009	ZK822.6	2.82685	4.81499e-05
WBGene00010475	K01F9.2	2.82603	8.92929e-16
WBGene00021222	irld-53	2.82572	0.0038386
WBGene00045397	Y54G2A.52	2.82336	1.28801e-14
WBGene00013559	Y75B8A.28	2.81929	7.27565e-17
WBGene00008327	srz-44	2.81764	0.00276852
WBGene00005003	spp-18	2.81247	2.62939e-11
WBGene00018645	F49F1.5	2.80761	8.69456e-10
WBGene00007919	C34C6.7	2.80583	7.14278e-15
WBGene00019449	K06H6.1	2.80032	0.00444577
WBGene00044073	tag-244	2.7952	4.51462e-16
WBGene00219308	W06G6.20	2.7892	0.00449595
WBGene00011052	arrd-11	2.7886	0.000548489
WBGene00206460	F56H9.9	2.78651	0.00214739
WBGene00194883	B0496.11	2.77947	0.00113204
WBGene00017361	F10E9.12	2.77151	1.11901e-15
WBGene00194687	F57C12.6	2.76246	4.04182e-06
WBGene00007506	C10C5.2	2.75995	9.98863e-13
WBGene00007672	fbxa-136	2.75724	0.000142678
WBGene00001782	gst-34	2.75442	0.00284691
WBGene00018562	F47D12.6	2.751	4.06211e-14
WBGene00022314	Y77E11A.14	2.7469	1.18608e-11
WBGene00011402	T03F7.5	2.74455	0.00114966
WBGene00043069	F20D6.12	2.74455	0.00115123
WBGene00008015	fbxa-174	2.74455	0.00382247
WBGene00077616	F57E7.4	2.74455	0.00513903
WBGene00014699	C37A5.5	2.74269	0.000256449
WBGene00009423	F35E8.10	2.74269	0.000625654
WBGene00045396	ZC334.12	2.74269	0.0021755
WBGene00018493	F46F5.1	2.74269	0.00230272
WBGene00044092	srbc-71	2.74269	0.00425312
WBGene00001728	grl-19	2.74269	0.00469672
WBGene00016016	C23G10.10	2.73996	0.00757861
WBGene00021048	W05H9.1	2.73145	5.02863e-09
WBGene00012069	T26H5.4	2.7248	4.41324e-05
WBGene00020870	T28A11.3	2.72184	0.00369864
WBGene00015367	srt-64	2.72184	0.00750153
WBGene00009033	F21H7.12	2.72138	0.000507178
WBGene00044760	Y71H2AM.25	2.71834	2.0031e-05
WBGene00010127	F55G11.7	2.71679	3.47319e-05
WBGene00017467	F14F9.4	2.71285	1.3017e-16
WBGene00010166	gmd-2	2.70935	0.00057263
WBGene00000522	clc-1	2.70673	3.03612e-17
WBGene00008396	D1086.9	2.70483	0.00342898
WBGene00005527	sri-15	2.70483	0.00435435
WBGene00014698	C37A5.3	2.7039	1.16892e-06
WBGene00006141	str-82	2.69753	0.00181531
WBGene00194646	Y105C5A.1270	2.69753	0.00443181
WBGene00005408	srh-195	2.69372	0.0011853
WBGene00009750	F46A8.7	2.68673	0.000214427
WBGene00006226	str-182	2.67731	0.00538718
WBGene00002021	hsp-17	2.67324	2.41595e-19
WBGene00077593	C49G7.12	2.66964	1.18019e-09
WBGene00009490	fbxa-99	2.66865	3.75122e-08
WBGene00021599	srt-42	2.66024	1.34259e-05
WBGene00194695	B0462.5	2.65721	1.08331e-08
WBGene00014132	ZK896.1	2.65599	2.09269e-11
WBGene00019579	oac-57	2.65591	9.59589e-12
WBGene00021517	Y41D4B.15	2.65235	7.22917e-09
WBGene00008319	C54G10.1	2.64645	0.000433985
WBGene00018972	srz-19	2.64624	0.010525
WBGene00043995	F40F12.9	2.63735	5.16475e-09
WBGene00020579	T19D12.4	2.63434	1.976e-08
WBGene00018209	F39G3.4	2.62981	0.00232489
WBGene00003605	nhr-6	2.62736	8.58825e-12
WBGene00044458	K11H12.10	2.62713	0.00157286
WBGene00014136	ZK896.5	2.62219	3.09088e-14
WBGene00020578	T19D12.3	2.62006	0.00236774
WBGene00011672	cyp-13A5	2.61676	2.52351e-06
WBGene00016332	C32F10.4	2.61276	1.99322e-18
WBGene00194689	Y38H6C.24	2.61111	0.00858958
WBGene00020961	sknr-1	2.61111	0.0124615
WBGene00016424	C34H4.1	2.60418	9.92697e-17
WBGene00000190	arf-1.1	2.59864	1.30289e-10
WBGene00021253	Y22D7AL.15	2.5977	1.50148e-15
WBGene00016924	C54F6.6	2.59137	0.00263445
WBGene00009397	clec-66	2.58768	2.49922e-20
WBGene00194733	Y41C4A.21	2.58727	0.00870682
WBGene00007469	chil-4	2.58429	0.00244303
WBGene00020737	T23F2.4	2.5827	6.63986e-05
WBGene00009808	srm-4	2.57648	0.00261115
WBGene00010745	dod-17	2.5736	1.45843e-18
WBGene00007716	fbxa-82	2.569	1.38635e-07
WBGene00012081	T27C5.8	2.56756	0.00959546
WBGene00194848	T27D12.6	2.56614	0.0045055
WBGene00022382	Y94H6A.10	2.56138	7.83803e-20
WBGene00043702	Y54G2A.7	2.56052	2.54141e-11
WBGene00194645	Y105C5A.1269	2.55946	0.00147559
WBGene00045339	T10H4.13	2.55946	0.01046
WBGene00202514	T09F5.20	2.55946	0.0124579
WBGene00018233	F40E3.6	2.55946	0.0158538
WBGene00015362	fbxa-105	2.55832	1.42429e-13
WBGene00020364	T08E11.8	2.55461	0.00322275
WBGene00018874	tag-234	2.55344	8.99681e-14
WBGene00012872	Y45F10B.8	2.55339	0.00216344
WBGene00005628	srj-49	2.55339	0.00281377
WBGene00003535	nas-16	2.55339	0.00686431
WBGene00194712	T11F9.21	2.55339	0.00752533
WBGene00015700	asp-9	2.55114	0.00497648
WBGene00008199	C49C3.9	2.54703	9.13508e-17
WBGene00013887	nspa-5	2.54309	0.00350355
WBGene00013555	fbxa-89	2.53353	5.43461e-07
WBGene00010832	M02G9.3	2.52806	0.000111502
WBGene00009061	F22G12.1	2.52749	8.04181e-07
WBGene00189950	C39B5.14	2.526	2.50818e-05
WBGene00044245	F32A7.8	2.52011	0.0181783
WBGene00012603	nspe-6	2.51789	7.31927e-07
WBGene00008201	C49C3.11	2.50331	0.00460998
WBGene00012451	Y17D7B.3	2.50265	0.00473561
WBGene00006002	srx-111	2.50131	0.00117678
WBGene00219272	C17C3.24	2.50091	0.000290796
WBGene00050906	F20E11.17	2.50091	0.00245299
WBGene00016670	ilys-3	2.50091	0.00408217
WBGene00017228	F07G11.1	2.50091	0.00851434
WBGene00005544	sri-32	2.50091	0.0120477
WBGene00008291	C54C8.3	2.50091	0.012785
WBGene00010372	H08J19.1	2.50091	0.0139629
WBGene00005815	srw-68	2.49879	0.00295156
WBGene00016425	C34H4.2	2.49863	6.8477e-18
WBGene00019861	R04A9.1	2.49837	0.00257902
WBGene00008014	fbxa-172	2.49047	0.00488011
WBGene00020078	R52.6	2.49047	0.00693136
WBGene00011894	ttr-23	2.48989	2.44534e-09
WBGene00015859	C16D9.4	2.48616	6.33614e-14
WBGene00017466	F14F9.3	2.48516	0.000704547
WBGene00020960	W02H5.5	2.48453	0.01477
WBGene00001577	gem-4	2.47662	3.6024e-16
WBGene00017488	dct-7	2.4742	0.000262744
WBGene00014173	ZK970.7	2.46716	2.44608e-06
WBGene00012775	srt-50	2.46573	0.00705713
WBGene00021122	W09G12.8	2.46573	0.00894552
WBGene00011213	R10E8.8	2.46459	1.40951e-10
WBGene00138718	E02A10.5	2.46417	0.00381676
WBGene00005105	srd-27	2.46417	0.00957337
WBGene00021266	Y22D7AR.14	2.45874	0.00179139
WBGene00015601	fbxa-166	2.45019	0.000259167
WBGene00012026	srz-100	2.44998	0.00620171
WBGene00044664	F59A6.11	2.44998	0.00790072
WBGene00001757	gst-9	2.4428	1.67489e-09
WBGene00044183	F09C6.13	2.43847	0.000123935
WBGene00010656	K08D8.2	2.43604	0.0155338
WBGene00005719	srv-8	2.43234	0.0072833
WBGene00044673	C07D10.6	2.43234	0.010668
WBGene00007958	C35C5.9	2.42976	5.98408e-10
WBGene00010501	K02C4.2	2.42842	1.34974e-05
WBGene00018385	F43C11.8	2.42821	0.000935337
WBGene00021977	Y58A7A.3	2.428	2.74941e-17
WBGene00018260	cyp-33C7	2.4244	1.56428e-08
WBGene00015947	C18A11.1	2.42318	9.35411e-12
WBGene00015076	B0238.12	2.42022	9.40571e-08
WBGene00016180	C28C12.4	2.41885	2.53595e-12
WBGene00016783	irg-2	2.41856	4.33635e-09
WBGene00235277	T04C4.3	2.41776	0.0140129
WBGene00009151	F26D2.13	2.41582	0.00895113
WBGene00018255	F40H6.5	2.41248	0.00472161
WBGene00009077	F23B2.10	2.41142	0.0297375
WBGene00018415	nhr-184	2.40655	1.66956e-10
WBGene00014099	ZK836.3	2.40407	5.53702e-08
WBGene00021518	hpo-6	2.40228	3.53196e-17
WBGene00194684	Y48A6B.14	2.39721	0.0192304
WBGene00010216	F57G8.7	2.39494	0.0118567
WBGene00010518	K02E11.9	2.39468	0.00727923
WBGene00004275	rab-11.2	2.39344	0.006191
WBGene00022344	Y82E9BR.11	2.39047	0.0110387
WBGene00016883	C52E2.4	2.38964	1.50732e-09
WBGene00044292	F56D6.8	2.38735	5.98192e-07
WBGene00016265	nmur-4	2.38682	1.12432e-13
WBGene00005295	srh-74	2.38671	0.0229049
WBGene00008495	F01D5.5	2.38644	5.20324e-12
WBGene00009208	F28C6.9	2.38228	0.00987537
WBGene00010545	cbp-2	2.37948	1.30725e-13
WBGene00020699	T22F3.10	2.37921	4.62228e-07
WBGene00044114	srxa-11	2.37729	0.00437956
WBGene00077577	R02D5.9	2.37729	0.00714713
WBGene00018183	F38E1.11	2.37729	0.00716277
WBGene00044555	F36D4.7	2.37729	0.012055
WBGene00013471	clec-242	2.37729	0.0172429
WBGene00015663	C10A4.2	2.37729	0.0190332
WBGene00015058	B0222.10	2.37729	0.0238599
WBGene00005047	sra-21	2.37729	0.0264984
WBGene00007180	B0457.6	2.37612	3.0606e-15
WBGene00077766	F17B5.9	2.373	0.00304936
WBGene00011458	irld-47	2.373	0.0121962
WBGene00019083	F59A3.10	2.373	0.0142242
WBGene00010016	F54B8.1	2.373	0.0143203
WBGene00044359	C16C4.17	2.373	0.0166588
WBGene00018322	F41H10.12	2.373	0.0243994
WBGene00003653	nhr-63	2.37171	6.0807e-10
WBGene00021262	fbxa-74	2.37054	7.68494e-14
WBGene00017227	F07G6.8	2.36926	0.0111901
WBGene00011677	cyp-13A1	2.36577	2.70134e-05
WBGene00015537	C06E4.8	2.36572	2.75468e-05
WBGene00045458	F17B5.8	2.35169	7.80934e-07
WBGene00011042	R05H10.1	2.35003	2.53959e-08
WBGene00016526	fbxa-8	2.34493	0.013361
WBGene00009616	F41D3.11	2.34164	0.00510057
WBGene00016788	C49G7.10	2.33481	9.88125e-14
WBGene00021865	fbxa-66	2.33157	0.000451856
WBGene00077525	C41G7.8	2.33017	5.37605e-09
WBGene00005174	srg-17	2.32975	0.0129552
WBGene00007134	B0284.4	2.32975	0.0172785
WBGene00009410	F35E2.2	2.32975	0.028492
WBGene00000932	dao-6	2.32954	0.000103921
WBGene00044562	C14E2.7	2.32748	0.0125785
WBGene00017146	EGAP1.1	2.32647	0.000592682
WBGene00008647	F10C2.7	2.32453	0.00536677
WBGene00021176	Y9C9A.1	2.31827	5.6918e-05
WBGene00013838	fbxa-31	2.31514	5.41108e-10
WBGene00007153	clec-41	2.31462	1.12495e-09
WBGene00007854	C31H5.1	2.31345	0.000145288
WBGene00009595	F40F12.7	2.31041	1.07119e-16
WBGene00011853	clec-40	2.30978	0.00687787
WBGene00002096	ins-13	2.30461	0.0221823
WBGene00007131	B0284.1	2.30116	2.52699e-07
WBGene00005541	sri-29	2.29983	0.00700713
WBGene00017093	E02C12.8	2.2995	1.55053e-09
WBGene00021796	Y52E8A.3	2.2987	1.02804e-08
WBGene00194658	R09E10.13	2.29812	5.4666e-08
WBGene00020785	T25B2.1	2.29192	0.0256011
WBGene00010133	F55H12.2	2.2892	1.40096e-12
WBGene00007990	fipr-23	2.28884	0.000379774
WBGene00017396	F12A10.7	2.28586	0.00194857
WBGene00219239	K05F6.14	2.28367	0.00848915
WBGene00016371	C33H5.2	2.28367	0.0101002
WBGene00044237	C17H1.10	2.28367	0.022068
WBGene00017465	F14F9.2	2.28367	0.0293788
WBGene00001532	gcy-5	2.28294	1.98165e-05
WBGene00022321	fbxa-25	2.28276	0.012612
WBGene00010003	F53F8.6	2.28052	0.00229473
WBGene00002018	hsp-16.41	2.27815	1.82421e-07
WBGene00017905	F28F5.6	2.27614	2.36497e-12
WBGene00044208	Y6G8.6	2.27062	0.0116772
WBGene00019059	F58F9.6	2.27062	0.0131402
WBGene00005616	srj-29	2.26949	0.00724544
WBGene00011903	T21E8.5	2.26949	0.019819
WBGene00008631	F10A3.1	2.26828	0.00241987
WBGene00020483	T13C5.2	2.26668	0.0235837
WBGene00005141	srd-64	2.26267	4.11237e-10
WBGene00010822	M01G12.9	2.26248	4.21878e-17
WBGene00015823	C16B8.3	2.25984	1.46531e-09
WBGene00008577	F08G2.5	2.2555	4.01905e-14
WBGene00006716	ubc-21	2.25399	0.00214226
WBGene00022328	Y82E9BL.12	2.25255	0.0305858
WBGene00019215	H20E11.3	2.25252	1.07009e-11
WBGene00010749	K10D11.5	2.25233	1.6808e-14
WBGene00021338	Y34F4.3	2.25027	0.00849794
WBGene00019891	R05F9.7	2.25027	0.0243553
WBGene00020740	T23F4.2	2.24709	2.14869e-09
WBGene00018760	irg-3	2.24623	1.24912e-13
WBGene00012145	nlp-46	2.24599	0.00899169
WBGene00011097	nhr-206	2.24389	1.09125e-07
WBGene00011799	T16G1.5	2.24164	2.45382e-07
WBGene00019659	K11H12.3	2.24058	1.13476e-07
WBGene00008579	F08G2.8	2.24038	1.66147e-05
WBGene00011427	T04C12.1	2.23939	5.91918e-07
WBGene00012923	fbxa-128	2.23623	3.20713e-11
WBGene00010795	M01A8.1	2.23471	7.40738e-09
WBGene00005113	srd-35	2.23159	0.00751841
WBGene00006237	str-204	2.23159	0.020171
WBGene00021487	comt-3	2.22929	1.42104e-16
WBGene00010528	K03D3.2	2.22544	0.00264186
WBGene00007717	C25D7.5	2.22535	2.62745e-11
WBGene00017987	F32D1.8	2.22388	0.0143774
WBGene00005531	sri-19	2.22388	0.0164945
WBGene00044018	T04B2.8	2.22382	0.0307444
WBGene00005481	srh-276	2.2206	0.00705494
WBGene00206533	C30A5.16	2.2206	0.0153542
WBGene00016743	srb-15	2.2206	0.022537
WBGene00018653	F49H12.2	2.2206	0.02507
WBGene00009760	F46B3.7	2.2206	0.0267608
WBGene00019755	M03E7.3	2.2206	0.0294221
WBGene00007957	C35C5.8	2.21687	4.51631e-11
WBGene00015864	C16D9.9	2.21361	0.00153475
WBGene00003763	nlp-25	2.21351	2.63495e-05
WBGene00206416	W04H10.5	2.21146	0.00640827
WBGene00018540	btb-21	2.21092	1.22041e-06
WBGene00019782	M60.7	2.21031	4.38695e-13
WBGene00012668	Y39B6A.5	2.21013	1.14798e-06
WBGene00009170	F26F2.5	2.20872	0.0256872
WBGene00020619	T20D4.13	2.2075	0.0178177
WBGene00011979	T24B8.5	2.2072	1.11435e-05
WBGene00011698	cyp-34A1	2.20652	0.00507284
WBGene00020850	nhr-226	2.20185	9.85815e-11
WBGene00011957	T23F11.6	2.19241	1.90767e-08
WBGene00044607	K02A11.4	2.19021	4.90804e-09
WBGene00009971	F53C11.1	2.18717	7.96252e-16
WBGene00021805	Y53G8AM.5	2.18532	2.15168e-05
WBGene00001539	gcy-13	2.18503	0.00234002
WBGene00022327	fbxa-15	2.18432	3.11657e-05
WBGene00019668	fil-2	2.18425	7.46883e-05
WBGene00019859	R03H10.7	2.18361	1.34319e-07
WBGene00000391	cdd-1	2.17917	5.37344e-14
WBGene00015549	C06G3.3	2.17539	9.41974e-05
WBGene00011643	slc-17.9	2.17436	1.80028e-08
WBGene00206512	Y39A3B.7	2.17429	0.0394054
WBGene00009503	F37A8.5	2.17262	2.8322e-13
WBGene00189993	C49C3.21	2.17194	0.028915
WBGene00013649	Y105C5B.8	2.17089	0.0223952
WBGene00008616	fbxa-44	2.16839	0.000476336
WBGene00195011	ZK180.8	2.16675	0.0304839
WBGene00007365	C06B3.6	2.16593	4.69806e-16
WBGene00044201	H39E23.3	2.16413	0.0416739
WBGene00010019	F54B8.4	2.16361	1.0635e-08
WBGene00044661	fbxa-143	2.16284	0.000163187
WBGene00015079	B0244.4	2.16014	0.000881827
WBGene00005543	sri-31	2.15954	0.0125693
WBGene00007326	C05C9.2	2.15954	0.0143359
WBGene00008105	C45B11.2	2.15808	6.68647e-06
WBGene00001623	glt-5	2.15651	5.82029e-11
WBGene00021297	fbxc-55	2.15083	0.025542
WBGene00002093	ins-10	2.15076	0.000192856
WBGene00011430	T04C12.8	2.15065	1.20451e-07
WBGene00001754	gst-6	2.1499	2.35302e-13
WBGene00019570	K09E2.1	2.14921	0.0233011
WBGene00006255	str-224	2.14921	0.0343596
WBGene00013705	Y106G6E.1	2.14921	0.0452021
WBGene00077669	Y38H6A.5	2.14896	5.19885e-05
WBGene00004996	spp-11	2.14884	0.0425804
WBGene00044403	fbxa-219	2.14878	7.40211e-08
WBGene00011330	T01D3.6	2.14696	1.92171e-06
WBGene00008176	C48B4.13	2.1469	7.99481e-05
WBGene00235113	ZK105.12	2.14455	0.00346179
WBGene00010857	M04C9.2	2.1429	0.0204864
WBGene00002016	hsp-16.2	2.14249	2.63491e-07
WBGene00044471	F56D6.9	2.14221	2.12677e-05
WBGene00014093	ZK829.1	2.14169	0.000516023
WBGene00045392	F26D11.12	2.13972	8.08022e-05
WBGene00009839	fbxa-188	2.13884	5.33766e-05
WBGene00021586	clec-75	2.13869	4.28273e-07
WBGene00011737	sqst-1	2.13819	1.5736e-10
WBGene00021600	Y46H3A.4	2.13367	5.28294e-06
WBGene00235117	Y19D10B.8	2.13247	0.00139867
WBGene00005135	srd-58	2.13247	0.00233098
WBGene00007655	C17H1.2	2.13247	0.00463869
WBGene00012873	Y45F10B.9	2.13247	0.00663681
WBGene00009540	hlh-31	2.13247	0.00762053
WBGene00021821	Y54B9A.1	2.13247	0.00764678
WBGene00006165	str-114	2.13247	0.0114148
WBGene00185096	W09C2.9	2.13247	0.0140558
WBGene00005696	sru-33	2.13247	0.0152967
WBGene00017863	F27D9.4	2.13247	0.0177626
WBGene00016476	srab-10	2.13247	0.021925
WBGene00011874	T20G5.13	2.13247	0.0256296
WBGene00195003	Y46C8AL.11	2.13247	0.027574
WBGene00235350	Y54G2A.77	2.13247	0.0282187
WBGene00003114	mab-23	2.13247	0.0298335
WBGene00008796	F14D7.9	2.13247	0.0361106
WBGene00012415	Y7A5A.9	2.13247	0.0421992
WBGene00195069	W03G9.10	2.13247	0.0465584
WBGene00017523	F16G10.8	2.13247	0.0520491
WBGene00005711	sru-48	2.13247	0.0556164
WBGene00014700	C37A5.6	2.13246	0.00744902
WBGene00005830	srw-83	2.13246	0.00749625
WBGene00015489	C05E4.7	2.13246	0.0122976
WBGene00016922	swt-2	2.13246	0.0178293
WBGene00044579	C06E2.9	2.13246	0.0227765
WBGene00013961	ZK285.2	2.13246	0.0289493
WBGene00013634	Y105C5A.9	2.13246	0.0346991
WBGene00016861	C50H11.17	2.13246	0.0402256
WBGene00020637	fbxa-7	2.13246	0.0424756
WBGene00011403	T03F7.6	2.13246	0.0428676
WBGene00015151	B0348.1	2.13246	0.0431375
WBGene00008261	C52G5.3	2.13246	0.0466095
WBGene00002188	kgb-2	2.132	7.79249e-11
WBGene00008308	C54E10.3	2.12828	0.0117741
WBGene00010508	K02E2.7	2.12411	0.0182669
WBGene00016063	delm-2	2.12255	0.00976459
WBGene00044917	F40F8.12	2.12255	0.0108311
WBGene00008309	nhr-170	2.12122	1.85826e-08
WBGene00022156	Y71G12B.18	2.12003	0.00252709
WBGene00021158	Y4C6B.4	2.11939	1.35947e-06
WBGene00015227	B0507.10	2.11345	6.81284e-08
WBGene00008492	F01D5.1	2.11333	2.65608e-13
WBGene00012268	W04G5.8	2.11131	0.00298823
WBGene00008958	F19H6.3	2.11131	0.00471312
WBGene00012444	Y15E3A.5	2.10929	2.69104e-11
WBGene00019146	H02F09.3	2.10773	3.99062e-08
WBGene00001675	gpa-13	2.10647	1.91267e-06
WBGene00021526	Y41G9A.2	2.10215	0.0166523
WBGene00023431	C25E10.13	2.09611	0.00472463
WBGene00008091	C44F1.1	2.09451	1.82893e-13
WBGene00012921	Y46G5A.36	2.09204	2.05969e-05
WBGene00007404	best-5	2.0914	0.000330271
WBGene00012449	nhr-231	2.08395	9.32468e-07
WBGene00018108	F36H5.10	2.08351	0.00224321
WBGene00003620	nhr-21	2.08083	1.30078e-06
WBGene00016985	C56G3.2	2.07875	0.0374857
WBGene00019776	M6.4	2.07835	0.0019392
WBGene00001957	hlh-13	2.07799	0.00119366
WBGene00014135	ZK896.4	2.07732	3.72871e-13
WBGene00009221	acs-2	2.07712	1.58027e-10
WBGene00011429	T04C12.7	2.07605	1.08594e-08
WBGene00009724	F45D3.4	2.07238	3.39207e-13
WBGene00016199	C28H8.8	2.07147	0.000911061
WBGene00235315	Y50D4A.10	2.07007	6.1978e-05
WBGene00005671	sru-8	2.06977	0.0335264
WBGene00003999	pgp-5	2.06688	1.09577e-14
WBGene00017258	F08F1.4	2.06311	3.19432e-10
WBGene00014836	T09F5.12	2.06309	5.05053e-12
WBGene00044373	C17F4.11	2.05957	0.0314544
WBGene00009093	F23H12.3	2.05623	7.7594e-11
WBGene00001223	ehn-3	2.0549	0.0368119
WBGene00012683	asp-17	2.05489	0.000802784
WBGene00019284	K01A2.10	2.05485	3.51334e-10
WBGene00016660	C45B2.3	2.05335	0.0334429
WBGene00050967	C25F9.15	2.05091	0.01597
WBGene00009985	F53F4.1	2.05041	0.00166872
WBGene00044468	Y69A2AL.2	2.04974	1.30002e-12
WBGene00006008	srx-117	2.04403	0.0236848
WBGene00019436	K06A9.2	2.04366	2.30822e-10
WBGene00015373	C03B1.2	2.04189	0.0299763
WBGene00005342	srh-125	2.04189	0.0314451
WBGene00011685	T10B10.9	2.04189	0.0317091
WBGene00018030	F35B3.3	2.04189	0.0489867
WBGene00005106	srd-28	2.04189	0.0504767
WBGene00235275	T09A12.8	2.04189	0.0520636
WBGene00010747	K10D11.3	2.04098	6.81965e-09
WBGene00018624	F48G7.13	2.04046	0.000221504
WBGene00019966	srt-30	2.04003	0.0279603
WBGene00005245	srh-20	2.04003	0.0350976
WBGene00000841	cul-6	2.03987	1.66873e-10
WBGene00018541	nhr-186	2.03072	0.00844029
WBGene00022892	ZK1290.11	2.02926	0.0458098
WBGene00011494	T05F1.9	2.02917	3.13595e-07
WBGene00194866	Y41C4A.22	2.02823	0.0366423
WBGene00021951	srt-24	2.02764	0.0306755
WBGene00008250	srsx-29	2.02764	0.0506359
WBGene00007864	C32H11.1	2.02708	1.08464e-05
WBGene00012518	comt-2	2.02553	6.4291e-05
WBGene00010752	K10G4.3	2.02548	7.55416e-06
WBGene00008043	C40H1.8	2.02436	9.06563e-07
WBGene00011098	nhr-207	2.02311	0.030667
WBGene00001753	gst-5	2.02308	3.62566e-15
WBGene00012969	Y48A6B.8	2.02279	0.000379793
WBGene00011286	ttr-29	2.018	7.18151e-07
WBGene00022656	ZK105.5	2.01582	0.0191281
WBGene00007618	C15H11.10	2.0154	0.0446984
WBGene00086559	Y43F8B.20	2.01362	0.0175163
WBGene00194902	Y39H10B.3	2.01283	0.0431654
WBGene00013806	Y116A8C.29	2.01272	0.000335032
WBGene00015214	srtx-1	2.0113	0.0317977
WBGene00005082	srd-4	2.00998	0.0471516
WBGene00017615	srsx-32	2.00974	0.0264388
WBGene00012462	Y17G7B.8	2.00777	2.13446e-14
WBGene00005550	sri-38	2.00687	0.0376747
WBGene00005202	srg-45	2.0067	0.0470761
WBGene00018102	math-28	2.00432	0.00220062
WBGene00017582	F18G5.6	2.00343	1.29941e-13
WBGene00007418	C07E3.8	2.002	0.000568094
WBGene00022440	Y110A2AL.3	2.00081	1.43402e-05
WBGene00008626	F09E8.8	1.9994	9.72417e-05
WBGene00007265	C02F4.5	1.99486	0.0336724
WBGene00022011	Y59H11AR.3	1.99486	0.0619794
WBGene00021435	Y39A3A.4	1.99332	0.000192938
WBGene00021598	Y46E12BR.1	1.98973	0.000113772
WBGene00009747	F46A8.4	1.98871	0.0382964
WBGene00015611	C08F1.8	1.98699	0.00156428
WBGene00017562	F18C5.9	1.98591	0.00124143
WBGene00018363	F42G9.4	1.98454	0.000186153
WBGene00007544	fipr-6	1.98316	0.000955048
WBGene00015906	C17E7.13	1.97975	0.00374552
WBGene00021967	Y57G7A.3	1.97959	0.0637828
WBGene00007154	dhc-3	1.97894	1.29752e-08
WBGene00008572	F08B12.4	1.97808	5.86478e-15
WBGene00020878	T28A11.16	1.97554	0.000258318
WBGene00008439	mfb-1	1.9727	1.58136e-14
WBGene00044654	fbxa-85	1.96903	5.88891e-05
WBGene00195143	C16D2.2	1.96895	0.00335094
WBGene00005649	srp-8	1.96735	5.18268e-07
WBGene00009433	F35E12.9	1.96656	7.92398e-14
WBGene00013755	fbxa-115	1.96439	4.10469e-10
WBGene00017508	F16B4.6	1.96362	0.0333214
WBGene00044120	C36B1.13	1.95925	0.00184752
WBGene00195045	W05F2.8	1.95906	0.0638574
WBGene00022487	fbxa-21	1.95724	0.00355558
WBGene00017303	F09F7.6	1.95705	5.8929e-10
WBGene00044433	W10C8.6	1.9518	9.79341e-05
WBGene00044278	F09C6.14	1.95094	0.0307224
WBGene00008285	C53D6.8	1.95094	0.0448211
WBGene00010740	K10D3.6	1.95007	2.75586e-11
WBGene00045212	Y110A7A.21	1.94955	3.20254e-08
WBGene00013146	Y53C12B.7	1.9483	1.00575e-07
WBGene00001506	fut-2	1.94758	2.40376e-06
WBGene00045048	D1007.19	1.94712	0.000625474
WBGene00009955	eak-4	1.94529	0.0185411
WBGene00011190	swt-6	1.94498	3.17044e-13
WBGene00018896	F55F8.8	1.94483	0.0157503
WBGene00017726	F22H10.2	1.94381	6.33862e-12
WBGene00044681	T24C4.8	1.94282	8.46637e-06
WBGene00044525	Y73C8B.5	1.94205	0.0331825
WBGene00005205	srg-48	1.94205	0.0392504
WBGene00219421	Y66D12A.30	1.94205	0.0648698
WBGene00007204	best-2	1.94205	0.0866407
WBGene00010341	glo-3	1.94185	4.12287e-11
WBGene00017660	F21C10.11	1.94181	5.20542e-06
WBGene00003959	pcp-4	1.94147	1.20002e-16
WBGene00008831	F14H3.12	1.94099	9.28398e-10
WBGene00022866	ZK1240.1	1.9406	4.26352e-05
WBGene00010446	K01A6.4	1.93525	0.0199461
WBGene00020972	trpl-2	1.93426	2.80276e-10
WBGene00044180	C47E8.11	1.93353	0.000741991
WBGene00002090	ins-7	1.93275	7.61118e-05
WBGene00009861	fbxb-8	1.93186	0.011774
WBGene00012587	Y38E10A.9	1.92971	1.49169e-05
WBGene00011090	R07B7.6	1.92809	4.94709e-11
WBGene00018005	F33D11.8	1.92767	0.000585688
WBGene00010422	H32K16.2	1.92363	1.50385e-06
WBGene00044803	C02G6.3	1.92218	0.00385724
WBGene00004099	abu-15	1.92108	0.00715099
WBGene00007748	C26E1.2	1.91898	1.20213e-10
WBGene00044901	Y41G9A.10	1.91854	3.18985e-07
WBGene00018267	F41C3.1	1.91838	9.22968e-05
WBGene00044181	F09C6.11	1.91699	0.0330755
WBGene00008019	C38H2.2	1.91644	4.17501e-16
WBGene00004013	pha-4	1.91633	2.96136e-13
WBGene00007973	C36B1.6	1.91545	3.21204e-09
WBGene00019662	K11H12.6	1.91314	0.0105796
WBGene00005415	srh-204	1.91312	0.0749358
WBGene00189948	F56H9.8	1.91312	0.0958249
WBGene00219209	F29F11.20	1.90916	0.06856
WBGene00003769	nlp-31	1.90759	0.00011423
WBGene00006288	str-262	1.90759	0.0382325
WBGene00044557	ZC13.10	1.90695	0.00596315
WBGene00195056	C45E1.5	1.90677	0.0205424
WBGene00001959	hlh-15	1.90554	0.0376123
WBGene00009623	F41E7.7	1.90522	1.22676e-05
WBGene00009467	F36D1.8	1.90514	0.00961633
WBGene00044265	Y105E8B.11	1.90441	0.0706947
WBGene00006611	tre-5	1.904	4.21496e-13
WBGene00007453	fbxa-98	1.90351	9.18893e-10
WBGene00012798	Y43F4A.3	1.90165	0.0601254
WBGene00009803	F47B8.2	1.89897	2.11627e-09
WBGene00000051	acr-12	1.89692	2.44328e-08
WBGene00045461	C25F9.14	1.89504	7.77719e-09
WBGene00010202	F57E7.1	1.8948	0.015348
WBGene00016599	C42D8.1	1.89462	7.1007e-13
WBGene00017180	F02E11.2	1.89383	2.04329e-05
WBGene00019055	F58F9.1	1.8936	0.00064377
WBGene00001345	fos-1	1.89343	1.73465e-14
WBGene00012013	ugt-54	1.89227	1.49344e-08
WBGene00044531	F13A2.9	1.8919	0.0381653
WBGene00011727	T12A7.6	1.89133	1.37659e-07
WBGene00014193	nhr-247	1.89065	0.0474291
WBGene00044643	H17B01.5	1.88874	0.0151587
WBGene00008477	clec-17	1.88624	0.00422547
WBGene00022326	fbxa-14	1.88607	1.25685e-10
WBGene00007542	C12D8.15	1.88368	0.0342306
WBGene00235309	F21C10.17	1.88285	0.0385448
WBGene00011426	T04C10.3	1.88285	0.0467261
WBGene00016466	C36B7.3	1.88285	0.0604152
WBGene00009169	F26F2.4	1.88285	0.0720368
WBGene00019384	K04F1.1	1.88285	0.0874582
WBGene00017060	D2063.1	1.88241	2.43942e-06
WBGene00018404	nhr-39	1.88226	0.038492
WBGene00195145	ZK666.15	1.88226	0.0417499
WBGene00015762	C14C6.8	1.88226	0.0723584
WBGene00005745	srv-34	1.88129	0.112278
WBGene00219544	C17G1.14	1.88092	0.032708
WBGene00008323	C55A1.6	1.88037	0.00240732
WBGene00235328	T06E4.21	1.87898	0.0788146
WBGene00013079	ttr-26	1.87846	4.65102e-09
WBGene00017701	F22D3.5	1.87753	0.0452669
WBGene00016997	cebp-1	1.87311	1.00058e-10
WBGene00000027	abu-4	1.87283	0.0353531
WBGene00045338	M01B2.13	1.87049	0.000807714
WBGene00008620	F09C6.10	1.87004	0.128543
WBGene00000633	col-56	1.87003	0.0330084
WBGene00044396	ZK1290.14	1.86886	9.84914e-11
WBGene00194708	Y36E3A.2	1.86865	0.000348581
WBGene00008389	D1086.2	1.86641	1.65943e-06
WBGene00011913	glb-26	1.86561	0.0272246
WBGene00013058	clec-247	1.86561	0.0757819
WBGene00022736	ZK418.7	1.86555	1.23625e-11
WBGene00014046	clec-60	1.86468	0.000255187
WBGene00015993	C18H7.1	1.86464	0.00037628
WBGene00006429	arrd-3	1.86297	0.0140635
WBGene00006470	tag-120	1.86167	6.81427e-14
WBGene00021285	Y24D9A.7	1.86167	0.0158917
WBGene00021478	Y39H10A.1	1.86167	0.0459191
WBGene00021261	Y22D7AR.7	1.86154	8.75881e-06
WBGene00019738	clec-265	1.86137	3.05156e-15
WBGene00017504	F16B4.2	1.86128	5.10495e-08
WBGene00011445	T04F8.7	1.86054	4.73156e-10
WBGene00007241	C01G10.16	1.85903	0.0174076
WBGene00021178	Y9C9A.8	1.85691	3.83196e-08
WBGene00219284	C41G7.15	1.85679	0.0317599
WBGene00195057	B0261.9	1.85679	0.04105
WBGene00017521	F16G10.6	1.85679	0.0640648
WBGene00022312	clec-171	1.85679	0.0713838
WBGene00018822	F54D12.9	1.85679	0.0824749
WBGene00219293	B0334.20	1.85679	0.093437
WBGene00010998	R03G8.3	1.85638	6.28282e-11
WBGene00012760	Y41C4A.17	1.85498	0.0139902
WBGene00015918	C17G10.6	1.85096	0.117709
WBGene00013399	Y62H9A.11	1.85073	0.0525433
WBGene00005724	srv-13	1.85073	0.0632059
WBGene00022339	Y82E9BR.6	1.85012	0.0100102
WBGene00019721	M01H9.5	1.84967	0.0390947
WBGene00008302	C54D10.8	1.84832	0.0127776
WBGene00012808	Y43F8A.1	1.84728	0.009567
WBGene00018966	F56D2.5	1.84616	1.3692e-09
WBGene00013119	Y51H4A.25	1.84604	9.76167e-09
WBGene00016521	fbxa-62	1.8435	0.0273091
WBGene00045336	R11D1.12	1.84306	2.29632e-05
WBGene00015605	C08E3.13	1.84233	0.0171426
WBGene00018643	F49F1.1	1.84048	1.27851e-11
WBGene00022813	ZK742.3	1.84034	1.40579e-12
WBGene00020032	R12E2.6	1.83804	0.101732
WBGene00194730	C29E4.17	1.83804	0.121954
WBGene00044539	K09H11.9	1.83797	0.0421937
WBGene00018265	nhr-182	1.83715	2.5042e-11
WBGene00001697	grd-8	1.83681	0.0670518
WBGene00013089	Y51B9A.7	1.83491	0.0861694
WBGene00006731	uev-2	1.83329	0.00764205
WBGene00011263	R13H4.5	1.83183	4.93493e-11
WBGene00017076	D2096.9	1.83176	0.000121902
WBGene00020239	T05B4.8	1.83027	0.0228936
WBGene00007661	C17H1.8	1.82799	0.0683251
WBGene00206365	B0563.18	1.82799	0.0794784
WBGene00010150	F56D5.6	1.82777	5.11673e-08
WBGene00005076	srb-11	1.82613	0.0420966
WBGene00006143	str-84	1.82613	0.0587554
WBGene00007085	AH10.4	1.82613	0.0603168
WBGene00001916	his-42	1.82613	0.0774389
WBGene00008835	F14H8.5	1.82613	0.0863262
WBGene00004096	pqm-1	1.82517	8.31418e-13
WBGene00004809	skr-3	1.82481	7.77211e-15
WBGene00195084	C43C3.4	1.82442	2.14744e-05
WBGene00016187	C28G1.2	1.82438	0.00101142
WBGene00019057	F58F9.3	1.82282	6.13734e-12
WBGene00018824	F54E2.2	1.82233	0.000702312
WBGene00018741	comt-1	1.8223	0.0214054
WBGene00005816	srw-69	1.82208	0.0120621
WBGene00007470	chil-5	1.81713	0.0595505
WBGene00011695	T10G3.4	1.81528	0.0335999
WBGene00005248	srh-23	1.81528	0.0389458
WBGene00016669	ilys-2	1.8152	0.0780833
WBGene00010375	H09F14.1	1.81516	3.4981e-05
WBGene00007694	C23H4.6	1.81113	8.61284e-12
WBGene00020580	T19D12.5	1.8098	3.5414e-08
WBGene00019058	F58F9.4	1.80947	1.01566e-07
WBGene00011137	R08A2.7	1.80899	1.4613e-06
WBGene00021081	W08A12.4	1.80852	0.0104706
WBGene00013898	ZC443.3	1.80762	2.87865e-12
WBGene00219369	R160.10	1.80551	0.0199137
WBGene00021163	nhr-275	1.80508	0.000857116
WBGene00013623	fbxa-90	1.80485	7.05105e-08
WBGene00045386	C02B4.4	1.80302	1.81821e-05
WBGene00012107	T27F6.8	1.80064	6.16696e-11
WBGene00015397	nhr-149	1.79922	0.0394328
WBGene00016251	C30E1.2	1.79825	0.0427461
WBGene00006211	str-166	1.79825	0.0623517
WBGene00005721	srv-10	1.79825	0.0692354
WBGene00219368	F14H12.17	1.79825	0.0721563
WBGene00006077	str-9	1.79825	0.0863147
WBGene00011651	nhr-217	1.79825	0.116791
WBGene00013916	ZC504.1	1.79691	0.0790679
WBGene00020759	T24C4.3	1.7967	0.00125958
WBGene00001534	gcy-7	1.7949	2.08815e-06
WBGene00008944	F19B2.5	1.79379	1.64012e-15
WBGene00009927	F52B11.5	1.7921	1.20109e-06
WBGene00021339	Y34F4.4	1.79169	1.20271e-09
WBGene00019619	asp-14	1.79157	4.75787e-19
WBGene00015884	C17B7.10	1.79087	0.02719
WBGene00022572	ZC239.14	1.79059	0.000212008
WBGene00007689	C18E9.9	1.78836	7.83244e-13
WBGene00008591	F08H9.3	1.78677	0.00132549
WBGene00010659	K08D8.5	1.78523	7.43483e-12
WBGene00018476	F45E12.6	1.78498	0.00783739
WBGene00012604	nspe-2	1.78332	0.0204419
WBGene00020240	T05B4.9	1.78145	0.00347031
WBGene00006551	tbx-32	1.78144	0.0622535
WBGene00005488	srh-283	1.78144	0.118105
WBGene00018726	F53A9.3	1.77866	0.00380517
WBGene00012850	Y44A6C.1	1.77594	8.64461e-12
WBGene00004144	pqn-60	1.77591	4.42774e-08
WBGene00044757	Y55F3BR.11	1.77506	8.59039e-07
WBGene00023462	srz-83	1.775	0.0854069
WBGene00010470	cdr-4	1.77488	3.05929e-10
WBGene00009396	clec-65	1.7715	1.32234e-15
WBGene00010686	K08F9.3	1.7715	0.000188212
WBGene00195186	F19G12.10	1.77098	0.0204409
WBGene00012788	Y43D4A.2	1.77098	0.0422963
WBGene00185095	W09C2.7	1.77098	0.0522283
WBGene00008242	ceh-75	1.76968	0.0536179
WBGene00044286	ugt-35	1.76968	0.0862555
WBGene00017107	srt-12	1.76968	0.0883016
WBGene00015447	srab-2	1.76968	0.092426
WBGene00012824	Y43F8B.14	1.76906	2.78689e-06
WBGene00001852	hil-1	1.76787	1.45054e-09
WBGene00016190	C28G1.5	1.76713	4.78189e-13
WBGene00005081	srd-3	1.76477	0.0308679
WBGene00008898	F16H6.8	1.76402	0.00676774
WBGene00195061	ZK228.13	1.76402	0.0129681
WBGene00017662	F21D12.2	1.76402	0.0131655
WBGene00005635	srj-57	1.76402	0.0181319
WBGene00006145	str-86	1.76402	0.018371
WBGene00012561	Y37D8A.26	1.76402	0.0221074
WBGene00010536	K03D7.9	1.76402	0.0234199
WBGene00010389	srz-31	1.76402	0.0249099
WBGene00018180	srsx-22	1.76402	0.0306075
WBGene00017935	srbc-70	1.76402	0.0320192
WBGene00005708	sru-45	1.76402	0.0346383
WBGene00011724	scl-18	1.76402	0.0352368
WBGene00022869	ZK1240.4	1.76402	0.0371712
WBGene00015603	fbxa-159	1.76402	0.0391384
WBGene00009675	F44A6.3	1.76402	0.0391473
WBGene00003863	old-2	1.76402	0.0395645
WBGene00008217	C50B6.1	1.76402	0.0440398
WBGene00007832	srbc-82	1.76402	0.0444641
WBGene00006098	str-32	1.76402	0.0457884
WBGene00206498	C29A12.22	1.76402	0.0470441
WBGene00009214	thn-3	1.76402	0.0478332
WBGene00015341	C02E7.8	1.76402	0.0480721
WBGene00021129	W10D9.1	1.76402	0.0493629
WBGene00017491	irld-28	1.76402	0.0505145
WBGene00195242	Y113G7B.28	1.76402	0.0505718
WBGene00010343	F59F5.4	1.76402	0.0506796
WBGene00012789	Y43D4A.3	1.76402	0.0516383
WBGene00015834	math-5	1.76402	0.0525479
WBGene00017704	F22E5.2	1.76402	0.0531753
WBGene00005744	ops-1	1.76402	0.0548279
WBGene00007456	srz-29	1.76402	0.0577777
WBGene00006093	str-27	1.76402	0.0583395
WBGene00019046	F58E2.2	1.76402	0.0638102
WBGene00010257	F58E6.8	1.76402	0.0648676
WBGene00009950	sdz-20	1.76402	0.0651271
WBGene00005979	srx-88	1.76402	0.066424
WBGene00005234	srh-8	1.76402	0.0669316
WBGene00011519	T06C12.12	1.76402	0.0674965
WBGene00006162	str-111	1.76402	0.0675221
WBGene00018536	F47B7.5	1.76402	0.0697772
WBGene00021987	fbxa-40	1.76402	0.0713407
WBGene00011135	fbxa-147	1.76402	0.0729719
WBGene00005215	srg-58	1.76402	0.0754961
WBGene00014924	Y57G11C.28	1.76402	0.0757023
WBGene00018978	ttr-58	1.76402	0.0774641
WBGene00008698	F11D11.3	1.76402	0.0783051
WBGene00235320	R02F11.11	1.76402	0.0811311
WBGene00010261	srh-308	1.76402	0.0821096
WBGene00005303	srh-82	1.76402	0.0831014
WBGene00044228	T03F6.7	1.76402	0.0878735
WBGene00010588	srz-14	1.76402	0.0880324
WBGene00044264	Y105E8A.32	1.76402	0.0899773
WBGene00022421	Y102E9.3	1.76402	0.0913198
WBGene00045337	M01B2.12	1.76402	0.0922794
WBGene00016231	C29G2.3	1.76397	0.000307006
WBGene00000558	cnc-4	1.76323	6.83002e-05
WBGene00195004	K08D12.8	1.76206	0.000349893
WBGene00015948	C18A11.2	1.7619	1.17112e-05
WBGene00023411	srz-3	1.7614	0.0523343
WBGene00009063	F22G12.3	1.7614	0.0538644
WBGene00010050	F54D5.4	1.76095	4.04695e-14
WBGene00019298	K02D7.1	1.759	7.29467e-15
WBGene00019409	K05F1.8	1.75838	0.0780017
WBGene00044558	F56C3.10	1.75835	0.0482802
WBGene00006271	str-244	1.75835	0.0711002
WBGene00005958	srx-67	1.75835	0.0919102
WBGene00013091	Y51B9A.9	1.75503	6.10925e-07
WBGene00010791	sodh-2	1.75486	0.000394435
WBGene00007807	C29F3.7	1.75416	5.33134e-15
WBGene00022329	fbxa-79	1.7534	1.10912e-08
WBGene00004898	snb-2	1.75324	4.14599e-12
WBGene00013069	Y51A2B.5	1.75227	0.0159772
WBGene00045403	K10H10.12	1.75025	0.00560247
WBGene00003688	nhr-98	1.75012	4.5162e-07
WBGene00021134	W10G11.1	1.74809	3.88935e-05
WBGene00015340	C02E7.7	1.7477	0.00630768
WBGene00006372	syx-2	1.74586	4.89181e-11
WBGene00002087	ins-4	1.74536	1.15177e-05
WBGene00206479	C44C11.6	1.74498	0.00962502
WBGene00010041	F54C9.3	1.74494	2.6517e-09
WBGene00077497	K06A4.10	1.74401	0.00886025
WBGene00009042	F22B5.4	1.74053	2.03862e-08
WBGene00009255	ugt-34	1.7389	0.0735289
WBGene00012278	W05B10.3	1.73863	0.0719926
WBGene00011161	chil-18	1.73863	0.10704
WBGene00007460	C08F11.13	1.73849	4.56064e-10
WBGene00013968	ZK287.9	1.73773	8.67011e-09
WBGene00019273	H43E16.1	1.73746	2.34088e-06
WBGene00008599	F09A5.2	1.73743	1.07446e-09
WBGene00007414	C07E3.3	1.73724	2.86503e-09
WBGene00001670	gpa-8	1.73681	0.0290298
WBGene00012144	T28H10.3	1.73649	6.37823e-06
WBGene00012140	T28F4.5	1.73486	5.38014e-13
WBGene00015339	C02E7.6	1.73235	0.00294378
WBGene00020672	T22B7.3	1.73217	6.66734e-11
WBGene00044611	T27A3.8	1.73209	0.000333472
WBGene00013602	Y87G2A.16	1.7287	5.18302e-05
WBGene00008761	F13E9.12	1.728	0.0146552
WBGene00194710	mks-2	1.72683	0.014614
WBGene00009494	hrg-5	1.72628	0.0571673
WBGene00001749	gst-1	1.72601	6.89805e-18
WBGene00044387	C27A2.8	1.72527	0.000474036
WBGene00016869	C52B9.10	1.72469	0.0776259
WBGene00009296	F31E9.3	1.72453	0.00269328
WBGene00015081	B0244.6	1.72327	1.43926e-06
WBGene00007393	fbxa-157	1.7208	0.0066378
WBGene00021371	nape-1	1.72062	5.0517e-10
WBGene00235330	F21C10.18	1.7194	0.000219965
WBGene00019115	nhr-195	1.71736	3.64373e-05
WBGene00045208	F13E9.15	1.71706	0.000276514
WBGene00003574	ncx-9	1.71521	0.00139579
WBGene00003689	nhr-99	1.71518	2.2638e-07
WBGene00044487	Y54G2A.44	1.71237	0.10729
WBGene00017340	F10D7.3	1.71149	2.23832e-10
WBGene00003640	nhr-50	1.71148	1.06284e-08
WBGene00007231	C01G10.4	1.71029	0.00410191
WBGene00020664	T21H3.5	1.71029	0.047513
WBGene00012294	nspa-8	1.70982	0.0179188
WBGene00011070	R06F6.7	1.70792	2.9997e-05
WBGene00010825	M01G12.14	1.70785	0.00260114
WBGene00015473	C05D9.4	1.7077	0.05776
WBGene00010432	H39E23.2	1.7077	0.103268
WBGene00007725	C25F9.5	1.70734	1.2153e-10
WBGene00194692	T02C12.5	1.70701	0.000154701
WBGene00012624	fbxa-150	1.70506	6.16385e-10
WBGene00022847	ZK1055.6	1.7046	9.81459e-12
WBGene00010717	K09C8.7	1.70266	0.00253147
WBGene00012819	Y43F8B.9	1.70208	1.5365e-07
WBGene00021083	W08E12.2	1.70135	0.00801078
WBGene00015679	C10F3.7	1.70129	1.7851e-08
WBGene00011817	T16H12.9	1.70121	5.10482e-06
WBGene00220253	C05A2.4	1.70079	0.0860608
WBGene00044194	F47B8.14	1.70079	0.114573
WBGene00195073	F02E11.7	1.70031	0.00116263
WBGene00006180	str-131	1.70026	0.0914286
WBGene00018346	F42C5.4	1.69899	2.22947e-07
WBGene00010103	F55C9.6	1.6984	0.08971
WBGene00016459	C35E7.7	1.6984	0.0953455
WBGene00235316	B0222.15	1.6984	0.0969791
WBGene00006213	str-169	1.6984	0.111769
WBGene00005210	srg-53	1.6984	0.113522
WBGene00005977	srx-86	1.6984	0.115886
WBGene00012464	arrd-7	1.69521	3.50825e-12
WBGene00009517	clec-167	1.6948	0.00342575
WBGene00009153	F26D2.15	1.69478	0.0850383
WBGene00006980	zig-3	1.69391	2.201e-08
WBGene00077490	M03A1.8	1.69256	4.55523e-06
WBGene00019484	K07D4.4	1.69129	0.00620515
WBGene00016132	C26B9.2	1.69099	0.0362091
WBGene00009393	clec-62	1.68845	3.85267e-14
WBGene00006208	str-163	1.68654	0.0563455
WBGene00016262	C30F12.3	1.68555	5.37118e-06
WBGene00017551	F18A12.2	1.68511	0.123302
WBGene00022807	srab-25	1.68497	0.0661491
WBGene00005929	srx-38	1.68491	0.0522449
WBGene00044753	F49H12.7	1.6841	0.0630824
WBGene00012889	Y45F10D.10	1.68262	1.55033e-07
WBGene00009291	clec-264	1.67965	5.66737e-10
WBGene00016000	C18H9.1	1.67948	0.0966361
WBGene00022570	sdz-35	1.67922	0.0121134
WBGene00005253	srh-30	1.67817	0.0471849
WBGene00189947	C06B3.16	1.67817	0.0954176
WBGene00008027	scl-5	1.67702	3.22448e-08
WBGene00016866	coel-1	1.67568	2.75315e-10
WBGene00011359	lgc-17	1.67462	0.0527485
WBGene00017693	flp-23	1.67462	0.0533825
WBGene00007466	chil-2	1.67462	0.0724274
WBGene00021383	Y37F4.2	1.67462	0.0946669
WBGene00017455	F14D2.7	1.67462	0.0974089
WBGene00206486	Y54F10BM.20	1.67462	0.108785
WBGene00012502	clec-107	1.67462	0.114847
WBGene00005676	sru-13	1.67462	0.121217
WBGene00009171	clec-263	1.67462	0.140868
WBGene00006111	str-46	1.67462	0.141807
WBGene00021978	Y58A7A.4	1.67459	0.000489744
WBGene00015409	C03H5.7	1.67434	0.00582184
WBGene00021590	Y46D2A.2	1.67326	8.69615e-12
WBGene00019152	nspb-6	1.673	0.00162059
WBGene00077681	Y44A6D.7	1.67284	0.0328824
WBGene00018384	F43C11.7	1.67274	1.93943e-10
WBGene00012525	Y32B12C.1	1.67102	0.000732612
WBGene00008757	F13E9.8	1.67034	0.0776752
WBGene00022808	ZK697.8	1.67034	0.0791952
WBGene00006263	str-232	1.67034	0.0835018
WBGene00086553	ZC334.13	1.67034	0.0852629
WBGene00022714	irld-64	1.67034	0.0884723
WBGene00021498	Y40C7B.1	1.67034	0.102104
WBGene00007523	C11G6.2	1.67034	0.111701
WBGene00018254	F40H6.2	1.67034	0.121244
WBGene00015583	C08A9.3	1.67034	0.135822
WBGene00044193	F47B8.13	1.67034	0.139221
WBGene00050892	ttr-57	1.67034	0.144168
WBGene00009840	fbxa-189	1.67004	6.8143e-07
WBGene00008709	F11E6.6	1.66993	2.19265e-06
WBGene00044644	B0205.13	1.66891	0.000231892
WBGene00017650	F21A9.1	1.66887	0.060783
WBGene00021130	W10D9.2	1.66729	0.0294665
WBGene00013294	Y57G11B.1	1.66729	0.088072
WBGene00021232	irld-15	1.66697	0.0150326
WBGene00022254	Y73B6BL.35	1.6662	2.91202e-06
WBGene00021017	W03G9.7	1.66347	0.00249217
WBGene00007271	C03C10.5	1.66279	0.00266788
WBGene00011099	nhr-208	1.66264	0.00198118
WBGene00007883	C33A12.4	1.66264	2.26047e-06
WBGene00006649	tth-1	1.6614	1.73097e-12
WBGene00016514	C38C3.6	1.66027	0.0241707
WBGene00044045	R11G10.3	1.65618	0.000622474
WBGene00195214	F11C1.10	1.65342	0.0249886
WBGene00015072	srt-69	1.65324	0.111427
WBGene00006146	str-87	1.65324	0.131791
WBGene00019300	swt-1	1.65257	1.23856e-09
WBGene00020455	fbxa-59	1.64953	4.09657e-08
WBGene00044741	Y57G11C.52	1.64885	0.0696444
WBGene00018458	fbxb-30	1.64839	0.0201868
WBGene00009168	F26F2.3	1.64748	0.0210854
WBGene00004971	spe-17	1.64723	0.0290991
WBGene00045494	ZK662.6	1.64634	0.00824292
WBGene00185075	C03C10.9	1.64495	0.0354144
WBGene00021020	W04B5.3	1.64459	2.59499e-11
WBGene00021310	Y32H12A.1	1.64446	0.017283
WBGene00011069	ceh-62	1.64445	1.01551e-05
WBGene00019105	asp-8	1.64421	2.69861e-09
WBGene00012783	Y43C5A.3	1.64405	1.14655e-10
WBGene00015142	B0310.6	1.64372	0.0299453
WBGene00011592	T07F10.6	1.64309	0.000437872
WBGene00011855	clec-183	1.64289	0.118727
WBGene00015398	tag-293	1.64289	0.131005
WBGene00013100	zip-7	1.64282	4.51023e-06
WBGene00206529	C04A2.15	1.64191	0.0927688
WBGene00011649	T09E8.4	1.641	0.161411
WBGene00044743	C35B8.4	1.64079	5.28041e-09
WBGene00001096	dsc-1	1.64041	0.0137743
WBGene00019734	M02E1.2	1.64035	1.51212e-05
WBGene00010174	F56H9.2	1.63897	0.000270203
WBGene00012837	Y43F8C.16	1.63773	0.136304
WBGene00206524	C54E10.11	1.63773	0.145895
WBGene00019618	K10C2.2	1.63524	0.0508596
WBGene00013527	Y73F8A.22	1.6351	0.0999018
WBGene00014002	ZK593.2	1.63157	6.14249e-05
WBGene00022867	ZK1240.2	1.63143	3.3947e-10
WBGene00020546	T17A3.10	1.63087	0.117468
WBGene00013923	ghi-1	1.63056	6.81713e-07
WBGene00044392	C25H3.16	1.63043	0.119234
WBGene00021974	Y57G7A.11	1.6273	0.0218133
WBGene00021583	clec-72	1.62657	0.0064722
WBGene00018495	F46F5.4	1.62532	0.149442
WBGene00017833	F26F12.2	1.62503	0.0370636
WBGene00044534	H23N18.6	1.62294	0.00679563
WBGene00019720	M01H9.4	1.62088	1.11632e-08
WBGene00013487	egas-2	1.6202	0.0208772
WBGene00019750	M03D4.3	1.61874	0.00096963
WBGene00012833	Y43F8C.11	1.61513	0.0024104
WBGene00012554	Y37D8A.16	1.6144	2.81459e-10
WBGene00011678	T10B9.9	1.61405	0.000576235
WBGene00019779	M60.2	1.61387	6.08971e-15
WBGene00018594	aman-3	1.61343	8.67118e-11
WBGene00018750	F53C3.6	1.61288	8.89815e-05
WBGene00014125	ZK863.8	1.6127	5.57124e-09
WBGene00017296	F09E10.6	1.6126	0.0014703
WBGene00011997	T24F1.5	1.61249	0.000191787
WBGene00018153	F37C12.10	1.61223	3.35303e-05
WBGene00012113	T28B8.1	1.61061	3.70888e-13
WBGene00019973	R09A1.3	1.61043	2.8891e-08
WBGene00012068	oac-49	1.6104	0.00667924
WBGene00011021	R05A10.4	1.60759	0.000611821
WBGene00022848	ZK1055.7	1.60645	3.86715e-10
WBGene00194925	K08D8.11	1.60627	0.0060482
WBGene00016634	C44B11.4	1.60407	2.27772e-05
WBGene00018268	F41C3.2	1.60363	2.47667e-10
WBGene00020040	R12E2.15	1.60322	0.000404668
WBGene00007311	C04H4.1	1.60205	0.0212135
WBGene00017306	F09F9.1	1.59847	7.97779e-07
WBGene00019780	M60.4	1.59791	5.51829e-10
WBGene00019383	K04E7.1	1.59733	0.0832166
WBGene00003768	nlp-30	1.59594	1.49423e-06
WBGene00194855	Y75B8A.44	1.59451	0.00129506
WBGene00195182	C17G10.10	1.59428	0.0742451
WBGene00019870	R04E5.7	1.59302	0.0015252
WBGene00021860	fbxa-9	1.5928	0.0252172
WBGene00009030	clec-233	1.59242	0.00018786
WBGene00019468	K07B1.8	1.59067	4.43091e-06
WBGene00012822	Y43F8B.12	1.59015	0.0456853
WBGene00011288	R102.1	1.59015	0.00711157
WBGene00018842	F54H12.2	1.58961	0.0676177
WBGene00008020	C38H2.3	1.58937	4.6315e-07
WBGene00044020	ZK856.14	1.58908	0.0296624
WBGene00020775	T24E12.6	1.58852	0.105805
WBGene00044307	F58F9.9	1.58841	0.0105435
WBGene00018205	F39F10.5	1.58841	0.0373587
WBGene00015656	srz-70	1.58841	0.0501876
WBGene00195154	F13A2.10	1.58841	0.0911863
WBGene00005264	srh-41	1.58841	0.0953733
WBGene00022701	ZK353.5	1.58841	0.110938
WBGene00020681	T22D1.2	1.58841	0.114082
WBGene00009874	F49C12.4	1.58841	0.118613
WBGene00001448	flp-5	1.58641	2.14843e-06
WBGene00013288	Y57A10C.10	1.58435	0.0853017
WBGene00005124	srd-46	1.58435	0.0946493
WBGene00008671	F11A5.3	1.58435	0.120847
WBGene00008790	F14D7.3	1.58435	0.160111
WBGene00021635	Y47G6A.5	1.58423	1.77318e-12
WBGene00077786	F53F8.7	1.58361	0.0226227
WBGene00044663	F26G1.10	1.58355	0.015732
WBGene00018419	F44E2.6	1.58322	3.9811e-11
WBGene00044477	F49F1.14	1.5809	0.0618686
WBGene00235296	C07G1.15	1.5809	0.0887564
WBGene00009339	F32G8.3	1.5809	0.095671
WBGene00045298	fbxc-12	1.5809	0.15206
WBGene00014067	ZK675.4	1.58075	1.24893e-07
WBGene00001252	elt-4	1.58044	0.00771437
WBGene00017961	nhr-180	1.57979	1.99117e-08
WBGene00005727	srv-16	1.57934	0.0906693
WBGene00002104	ins-21	1.57934	0.111559
WBGene00022213	Y73B3A.11	1.57934	0.112502
WBGene00194795	F42F12.14	1.57706	0.0310777
WBGene00012312	W06G6.10	1.57706	0.0694365
WBGene00050968	R11G10.4	1.57706	0.0797657
WBGene00005705	sru-42	1.57706	0.0820068
WBGene00009525	F38A1.13	1.57706	0.130911
WBGene00077514	F07B10.7	1.57706	0.140274
WBGene00005228	srh-2	1.5758	0.000212194
WBGene00119204	ZC116.5	1.57551	0.000149543
WBGene00009166	F26F2.1	1.57473	0.00336949
WBGene00020983	W03D2.9	1.57419	0.00212177
WBGene00002012	hsp-12.3	1.5737	9.04718e-07
WBGene00016738	C47D2.1	1.57336	2.13123e-05
WBGene00013450	oac-56	1.57112	0.0245906
WBGene00020039	R12E2.14	1.57022	0.00680556
WBGene00020859	bath-25	1.56982	0.0108257
WBGene00219317	F31E3.12	1.56946	0.00225459
WBGene00017484	F15E6.3	1.56885	1.51207e-11
WBGene00008777	F13H10.6	1.56866	0.000215217
WBGene00021369	siah-1	1.56808	8.65742e-12
WBGene00044287	F21H12.7	1.56782	0.0187638
WBGene00021331	glrx-10	1.56538	5.57682e-10
WBGene00015716	sox-4	1.56471	1.45174e-09
WBGene00003710	nhr-120	1.56466	6.41115e-09
WBGene00019945	R08C7.1	1.56405	0.0252004
WBGene00003644	nhr-54	1.56305	0.000355832
WBGene00044640	B0432.14	1.56247	4.27827e-06
WBGene00021340	Y34F4.5	1.56234	6.1997e-10
WBGene00010315	F59B2.13	1.56061	1.3387e-07
WBGene00019614	srt-54	1.55988	0.0151908
WBGene00014181	ZK1010.8	1.55766	8.32871e-09
WBGene00016218	C29F9.3	1.55632	4.30688e-10
WBGene00016719	math-24	1.55447	1.00335e-06
WBGene00010310	F59B2.8	1.55398	6.89107e-05
WBGene00005716	srv-5	1.55301	0.0885951
WBGene00004796	sid-2	1.55282	8.74784e-12
WBGene00001752	gst-4	1.55026	1.50921e-08
WBGene00018387	F43C11.10	1.55011	0.0816886
WBGene00013607	clec-27	1.54997	0.0166906
WBGene00016005	ift-74	1.54979	9.9885e-07
WBGene00011209	R10E8.3	1.54944	0.000215657
WBGene00045251	F54F7.9	1.54917	0.0117463
WBGene00009486	F36G9.7	1.54889	0.0895812
WBGene00017872	F28A10.4	1.54889	0.105323
WBGene00016865	ets-9	1.54808	3.68071e-09
WBGene00010128	F55G11.8	1.54737	2.26791e-12
WBGene00015520	fip-3	1.54626	0.116267
WBGene00003091	lys-2	1.54533	1.1097e-14
WBGene00012005	2019-06-01	1.544	9.58477e-13
WBGene00020192	T03F1.11	1.54316	0.00020817
WBGene00020912	W01A11.7	1.54299	1.42859e-06
WBGene00044513	Y58G8A.5	1.5419	0.0277642
WBGene00009029	F21H7.3	1.54144	0.0121345
WBGene00011984	T24C2.5	1.54096	3.97278e-07
WBGene00010848	M04B2.6	1.54075	6.57636e-06
WBGene00020020	R12B2.6	1.54072	0.016211
WBGene00005172	srg-15	1.54018	0.122992
WBGene00017787	nhr-141	1.54006	0.00190134
WBGene00016663	C45E1.4	1.53893	5.43108e-07
WBGene00007425	C08B6.4	1.53803	1.19725e-09
WBGene00008476	E03H4.8	1.53803	2.05919e-09
WBGene00012028	srz-99	1.53781	0.000349693
WBGene00007103	crm-1	1.53713	2.81132e-11
WBGene00022838	ZK993.2	1.53695	0.0359391
WBGene00012586	Y38E10A.8	1.5369	0.104453
WBGene00219420	T19C4.24	1.53655	0.0475467
WBGene00018188	F38E9.6	1.53453	0.000211956
WBGene00194921	ZK742.7	1.53375	0.000372022
WBGene00044568	ntc-1	1.53304	1.69756e-05
WBGene00011844	T19C9.8	1.5328	5.80669e-07
WBGene00018354	F42G2.5	1.53242	6.39473e-06
WBGene00015910	C17F4.2	1.53223	0.00230308
WBGene00195009	F17E9.16	1.53143	0.144511
WBGene00013335	Y57G11C.46	1.53142	0.000538048
WBGene00020260	T05E7.4	1.53132	4.87605e-05
WBGene00002269	lec-6	1.53126	4.5497e-05
WBGene00002069	ikb-1	1.53096	2.9045e-09
WBGene00002107	ins-24	1.5303	0.000321544
WBGene00015706	C12D5.3	1.5291	0.0151857
WBGene00018101	math-27	1.52727	5.52645e-09
WBGene00022419	Y102A11A.9	1.52704	1.70026e-07
WBGene00019741	nhr-201	1.52676	2.04332e-07
WBGene00206519	F36H5.13	1.52632	0.0041892
WBGene00020849	nhr-225	1.52492	0.00024485
WBGene00001717	grl-8	1.52317	0.0205555
WBGene00008497	F01D5.7	1.52191	0.0312656
WBGene00008625	scl-14	1.52125	9.14387e-05
WBGene00017907	F28F9.3	1.52	0.000180747
WBGene00008247	srsx-26	1.51827	0.114203
WBGene00003673	nhr-83	1.51779	0.0134451
WBGene00019299	K02D7.2	1.51692	0.0427084
WBGene00021876	Y54G2A.11	1.51672	8.13684e-11
WBGene00003090	lys-1	1.51654	1.02027e-15
WBGene00016091	nhr-30	1.51561	0.135203
WBGene00004218	ptr-3	1.51553	9.21156e-08
WBGene00019717	trx-3	1.51545	1.19523e-06
WBGene00012500	hpo-2	1.51526	0.0347635
WBGene00011396	nhr-271	1.51517	0.149092
WBGene00006142	str-83	1.51517	0.163733
WBGene00010457	K01C8.2	1.51484	9.61602e-05
WBGene00044705	T22F3.12	1.51458	0.00766223
WBGene00015878	C17B7.4	1.51266	0.0281369
WBGene00044646	B0205.14	1.51061	0.105829
WBGene00003719	nhr-129	1.51017	1.41359e-05
WBGene00044708	C17H1.13	1.5091	0.161529
WBGene00020750	nhr-222	1.5091	0.18243
WBGene00194729	ZK783.7	1.5091	0.191052
WBGene00012744	Y40H7A.4	1.50747	0.127951
WBGene00019316	K02E7.12	1.50747	0.143518
WBGene00022670	ZK177.2	1.50747	0.211374
WBGene00000097	aip-1	1.50602	9.6819e-13
WBGene00044770	C53C11.5	1.50514	1.5444e-07
WBGene00013865	ZC334.7	1.50168	0.0413263
WBGene00018708	oac-32	1.5014	3.64247e-05
WBGene00007543	fipr-7	1.5011	0.000567901
WBGene00006966	xtr-2	1.5002	0.0964
WBGene00012712	ttm-1	1.49989	1.78871e-11
WBGene00017305	nspb-12	1.4989	0.0312381
WBGene00018590	nlp-37	1.49845	5.81221e-07
WBGene00011586	flp-33	1.49817	1.17841e-05
WBGene00007322	C05B5.5	1.49766	0.000285839
WBGene00008900	F16H6.10	1.49696	1.58729e-09
WBGene00003707	nhr-117	1.49608	9.02384e-07
WBGene00012027	fbxa-127	1.49575	0.000596625
WBGene00016530	C39D10.2	1.49529	0.000195657
WBGene00001958	hlh-14	1.49436	0.00262036
WBGene00013515	Y73F4A.2	1.49389	1.20126e-07
WBGene00044289	Y37F4.8	1.49338	0.00861191
WBGene00016504	C37C3.12	1.49324	0.000168712
WBGene00019014	F57C12.2	1.4931	7.64763e-07
WBGene00003886	osm-6	1.49244	0.000107537
WBGene00008628	ttr-21	1.49095	1.57256e-08
WBGene00010926	M153.3	1.49025	0.0112336
WBGene00009811	F47B8.10	1.48934	2.63338e-06
WBGene00021157	Y4C6B.3	1.48884	4.22829e-07
WBGene00021879	clec-83	1.48551	3.2596e-10
WBGene00016365	nhr-139	1.48502	0.000316206
WBGene00012787	Y43D4A.1	1.48443	0.112288
WBGene00016594	C42D4.1	1.48433	5.16826e-09
WBGene00009857	clec-28	1.48299	0.000231016
WBGene00001858	hil-7	1.48264	1.96776e-08
WBGene00006923	vhp-1	1.4826	2.03092e-11
WBGene00044724	R02E4.3	1.48203	1.23157e-05
WBGene00044540	K09H11.10	1.48176	0.0510676
WBGene00016028	flp-24	1.48158	7.41952e-07
WBGene00021268	Y23B4A.2	1.48157	7.9486e-06
WBGene00009935	F52E10.4	1.47863	1.69352e-05
WBGene00044221	F41G3.18	1.47814	0.00156691
WBGene00009225	fbxa-94	1.47805	0.0035309
WBGene00008719	ttr-52	1.47495	0.0254053
WBGene00011760	T13H5.6	1.47388	2.08626e-11
WBGene00019170	H06I04.6	1.47338	1.54023e-10
WBGene00011752	fbxa-2	1.47297	0.000254842
WBGene00001915	his-41	1.47179	6.2958e-11
WBGene00019639	K10F12.7	1.47053	0.0322776
WBGene00002105	ins-22	1.47011	0.0112563
WBGene00010899	M28.8	1.46869	5.08978e-07
WBGene00013421	fbxa-220	1.46763	0.100279
WBGene00013046	Y50E8A.1	1.46734	0.000103899
WBGene00021495	sqst-2	1.46692	7.37883e-09
WBGene00017838	F26G1.2	1.46673	2.43794e-08
WBGene00013181	Y53H1B.2	1.466	2.27282e-11
WBGene00007844	irld-24	1.4657	0.0636492
WBGene00011227	R11.2	1.46505	0.0361307
WBGene00011508	T05H10.3	1.46482	7.0937e-09
WBGene00017326	dmd-5	1.46446	0.000479575
WBGene00001445	flp-2	1.46348	6.00828e-06
WBGene00011141	R08B4.5	1.46082	0.00107199
WBGene00000009	aat-8	1.46074	0.00133765
WBGene00011295	R102.8	1.46072	0.0647094
WBGene00007447	fbxb-9	1.46072	0.136049
WBGene00007636	C16D6.3	1.46072	0.179698
WBGene00016835	C50F2.1	1.46072	0.184197
WBGene00013836	fbxa-29	1.46044	9.57343e-05
WBGene00016254	fbxb-114	1.45974	0.0520595
WBGene00007083	AH10.2	1.45901	0.147653
WBGene00022215	Y73B3A.13	1.45901	0.151507
WBGene00018425	F44E7.3	1.45901	0.1542
WBGene00194907	E02H4.8	1.45901	0.177266
WBGene00022573	ZC239.15	1.45849	0.000820116
WBGene00018839	F54H5.2	1.45846	0.000115869
WBGene00006630	tsp-4	1.45838	0.0822069
WBGene00017379	F11C7.7	1.45783	0.00249522
WBGene00013028	Y49A10A.1	1.45765	0.0111737
WBGene00019736	M02F4.2	1.45715	0.17213
WBGene00005612	srj-24	1.45715	0.185069
WBGene00008678	stdh-2	1.45662	0.113747
WBGene00010586	K05C4.10	1.45662	0.130071
WBGene00044571	C46F4.3	1.45662	0.145731
WBGene00044116	srxa-13	1.45662	0.157496
WBGene00012705	sre-18	1.45662	0.16351
WBGene00016220	C29F9.5	1.45662	0.172102
WBGene00017790	F25E5.9	1.45662	0.174061
WBGene00017543	lgc-5	1.45644	0.166943
WBGene00005319	srh-100	1.45644	0.180075
WBGene00018445	fbxb-5	1.45609	0.127878
WBGene00003879	ora-1	1.45488	0.00037632
WBGene00002106	ins-23	1.45272	0.0148958
WBGene00045395	F09F9.5	1.45134	0.0630209
WBGene00012183	W01D2.6	1.45134	0.102719
WBGene00008522	F02D8.5	1.45134	0.000479838
WBGene00007036	sod-5	1.45109	0.0633674
WBGene00007511	C10C5.7	1.45088	0.000164001
WBGene00017001	D1007.3	1.45027	1.72292e-05
WBGene00007827	C30H6.10	1.45014	0.00161057
WBGene00001466	flr-2	1.45013	0.000190147
WBGene00003544	nas-25	1.4486	0.000623609
WBGene00012017	T25C8.1	1.44787	0.00350755
WBGene00022819	ZK783.5	1.44768	0.23194
WBGene00009700	lurp-1	1.44669	5.59789e-05
WBGene00044389	C27D6.12	1.44576	0.000194525
WBGene00017592	F19C7.2	1.44574	1.58331e-09
WBGene00011335	T01E8.8	1.44378	1.71928e-08
WBGene00016465	C36B7.2	1.44333	0.182167
WBGene00021042	btb-5	1.44253	0.051212
WBGene00022331	fbxa-19	1.44156	4.1012e-06
WBGene00019685	K12H6.5	1.44147	0.201851
WBGene00016146	C26F1.1	1.44137	1.82599e-05
WBGene00007345	C05E7.3	1.4411	0.00134683
WBGene00006705	ubc-8	1.44009	7.10118e-08
WBGene00023407	cex-1	1.4387	7.03824e-08
WBGene00001458	flp-15	1.43765	0.000982126
WBGene00011313	T01B7.8	1.43676	0.0137583
WBGene00022893	ZK1290.13	1.43614	1.93653e-09
WBGene00015568	sre-3	1.43582	0.162368
WBGene00015981	elt-7	1.43574	3.98075e-07
WBGene00017637	F20D6.8	1.43457	3.53545e-05
WBGene00003740	nlp-2	1.43456	0.000141544
WBGene00044662	F26G1.9	1.43456	0.0088983
WBGene00009496	F36H1.11	1.43425	0.00136077
WBGene00044536	F14F9.8	1.43328	0.000576341
WBGene00010614	cri-1	1.43327	0.0458553
WBGene00011534	T06E4.7	1.43301	0.00571771
WBGene00012335	W07G4.1	1.43292	0.00946802
WBGene00017469	F14F9.6	1.43265	0.141935
WBGene00000017	abf-6	1.43238	1.25898e-07
WBGene00077764	F59C6.16	1.43123	0.00539891
WBGene00003743	nlp-5	1.43116	0.000965085
WBGene00012223	W03C9.8	1.431	0.0225302
WBGene00045177	T21D12.14	1.43067	0.0109585
WBGene00001906	his-32	1.43058	0.00908691
WBGene00005901	srx-10	1.4298	0.110034
WBGene00195006	C35B1.9	1.4298	0.130629
WBGene00019982	srbc-58	1.4298	0.14834
WBGene00044687	B0563.9	1.4298	0.149416
WBGene00003671	nhr-81	1.4298	0.151479
WBGene00018973	srz-20	1.4298	0.15431
WBGene00005838	srw-91	1.4298	0.155044
WBGene00005219	srg-62	1.4298	0.168552
WBGene00000612	col-35	1.4298	0.169061
WBGene00008839	sre-37	1.4298	0.182596
WBGene00009646	F42H11.1	1.4298	0.182813
WBGene00003760	nlp-22	1.4298	0.183466
WBGene00018388	F43C11.11	1.4298	0.196789
WBGene00020228	T05A8.2	1.4298	0.198386
WBGene00007259	C02B4.3	1.4298	0.0971535
WBGene00045413	C25F9.13	1.4298	0.143969
WBGene00023413	H31B20.2	1.4298	0.147031
WBGene00086564	K08C9.10	1.4298	0.154801
WBGene00010388	srz-42	1.4298	0.155472
WBGene00021413	srt-52	1.4298	0.165925
WBGene00019253	H31G24.1	1.4298	0.171554
WBGene00021120	W09G12.6	1.4298	0.176335
WBGene00019809	R01H2.1	1.4298	0.178494
WBGene00005937	srx-46	1.4298	0.179053
WBGene00005569	sri-57	1.4298	0.180731
WBGene00021169	srt-40	1.4298	0.181446
WBGene00005771	srw-24	1.4298	0.199843
WBGene00016480	srab-7	1.4298	0.200985
WBGene00018549	F47C12.6	1.4298	0.206064
WBGene00045195	F53F4.17	1.42941	0.00992725
WBGene00006467	magu-2	1.42899	4.5456e-09
WBGene00011520	nhr-213	1.42869	0.000140062
WBGene00086562	T02G6.11	1.42811	0.0502895
WBGene00219283	F55H12.7	1.42705	0.07406
WBGene00206488	ZK757.10	1.42628	0.0813736
WBGene00194905	Y53F4B.51	1.425	0.0326223
WBGene00077573	T08G5.15	1.42427	0.0334198
WBGene00006718	ubc-23	1.4241	4.32777e-07
WBGene00022661	ZK112.5	1.42307	0.045922
WBGene00003008	lin-22	1.42148	0.0173431
WBGene00019689	K12H6.9	1.42133	0.323792
WBGene00007817	C30F2.3	1.42079	4.55133e-05
WBGene00005159	srg-1	1.42079	0.100534
WBGene00016477	srab-11	1.42079	0.129441
WBGene00018111	F36H9.2	1.42022	0.0604567
WBGene00003702	nhr-112	1.42022	8.04442e-06
WBGene00008267	C53A5.9	1.41878	0.0569974
WBGene00013845	fbxa-37	1.41876	1.23082e-06
WBGene00011428	T04C12.3	1.41817	0.00197273
WBGene00019674	K12C11.3	1.41777	1.75469e-05
WBGene00011223	R10H10.4	1.41686	0.0719818
WBGene00015522	C06E1.7	1.41679	0.000356495
WBGene00013812	Y116A8C.40	1.41626	0.00726497
WBGene00022782	ZK622.4	1.41616	5.66891e-07
WBGene00000433	ceh-8	1.41505	0.00800739
WBGene00008002	C38C10.6	1.41272	0.00216953
WBGene00011053	arrd-12	1.41198	0.174865
WBGene00017122	E04F6.2	1.41157	0.0545045
WBGene00008475	oac-13	1.41148	0.0385504
WBGene00009758	ttr-11	1.41116	0.217378
WBGene00007541	fipr-4	1.41112	0.000339994
WBGene00010291	F58H10.1	1.4103	0.000103136
WBGene00000650	col-74	1.40998	3.95333e-11
WBGene00020853	fbxa-137	1.40977	0.0290556
WBGene00019661	K11H12.5	1.40956	2.01539e-06
WBGene00185117	C45B11.9	1.40954	0.197056
WBGene00013244	Y56A3A.33	1.40947	9.36905e-09
WBGene00020449	fbxa-54	1.40908	1.21029e-06
WBGene00010865	M04D8.7	1.40635	0.00015059
WBGene00008234	C50F4.9	1.40579	0.00108873
WBGene00000015	abf-4	1.40475	0.112081
WBGene00021109	W09C3.1	1.40475	0.173042
WBGene00015202	B0478.3	1.40463	0.0106534
WBGene00007517	gpx-3	1.40409	5.60753e-07
WBGene00004177	pqn-98	1.40393	0.0197634
WBGene00008240	C50H2.4	1.4036	0.176834
WBGene00020555	nhr-219	1.40357	0.0253476
WBGene00015805	C15H9.11	1.40241	1.00814e-06
WBGene00021892	Y54G2A.28	1.40237	0.0400473
WBGene00022353	Y82E9BR.21	1.40116	9.7445e-06
WBGene00017057	D2062.5	1.4009	0.206659
WBGene00017628	F20B6.4	1.40084	0.00713413
WBGene00008961	F19H6.6	1.40075	0.0734746
WBGene00022744	ZK470.1	1.39974	0.0992373
WBGene00021565	Y45G12C.1	1.39904	1.29158e-06
WBGene00011197	srw-145	1.39888	0.0194624
WBGene00005446	srh-239	1.39884	0.185927
WBGene00012509	Y26D4A.12	1.39884	0.198563
WBGene00018286	F41E6.5	1.39857	8.57955e-09
WBGene00016948	scrt-1	1.3963	0.151986
WBGene00015718	C13A2.1	1.3963	0.194172
WBGene00009041	cut-3	1.39589	2.82427e-11
WBGene00011266	R13H4.8	1.39398	0.00103487
WBGene00044792	F59C6.14	1.39364	3.49956e-06
WBGene00020358	math-39	1.39288	9.30864e-07
WBGene00007574	C14B1.3	1.39255	4.23767e-11
WBGene00009091	F23D12.7	1.39255	0.00159965
WBGene00019213	H20E11.1	1.39137	7.24535e-10
WBGene00000178	aqp-10	1.39071	9.0301e-13
WBGene00001550	gcy-27	1.39065	0.0434641
WBGene00016219	C29F9.4	1.39001	1.76398e-08
WBGene00010086	F55B11.4	1.38996	1.69727e-07
WBGene00044391	C25H3.15	1.38979	0.0125565
WBGene00003693	nhr-103	1.38969	2.11171e-06
WBGene00021587	clec-76	1.38834	0.0156975
WBGene00009096	fipr-1	1.38775	0.000204653
WBGene00014192	nhr-246	1.38705	0.0330794
WBGene00010124	F55G11.4	1.38637	1.59078e-09
WBGene00016335	gba-1	1.38561	3.68867e-10
WBGene00077770	M04D5.3	1.38418	1.07559e-07
WBGene00019970	R08F11.7	1.38139	0.0277802
WBGene00021513	Y41D4B.6	1.38064	2.55181e-06
WBGene00018749	F53C3.5	1.37857	0.000197547
WBGene00018291	fip-4	1.37762	0.0190834
WBGene00007288	C04A11.5	1.37762	0.0414134
WBGene00011255	R12H7.4	1.37738	0.048297
WBGene00017964	F31F7.1	1.37724	1.07176e-12
WBGene00019754	M03E7.2	1.37715	0.00475704
WBGene00009438	F35G2.5	1.37674	0.00256039
WBGene00012084	npr-15	1.37613	0.000139909
WBGene00023458	M02E1.3	1.37569	0.00455142
WBGene00022827	ZK816.4	1.37566	0.0062376
WBGene00019514	K08B4.2	1.37527	0.00929181
WBGene00018591	npax-2	1.37458	0.00184335
WBGene00010935	M163.1	1.37404	7.19331e-10
WBGene00044612	Y57E12AR.1	1.37265	1.07308e-05
WBGene00010643	K07G5.4	1.3719	0.00545459
WBGene00008368	D1053.3	1.37155	1.40382e-07
WBGene00044402	Y82E9BL.18	1.37118	0.000138061
WBGene00018683	F52D1.2	1.36894	0.000780261
WBGene00050947	K07C5.13	1.36892	0.0230423
WBGene00017353	F10E9.1	1.36888	0.000625272
WBGene00008213	C49F8.1	1.36865	0.000278851
WBGene00195250	C13C4.8	1.36854	0.0710199
WBGene00017912	fbxb-107	1.36739	0.00811342
WBGene00017692	F22B7.1	1.36693	1.29639e-05
WBGene00005053	sra-27	1.36681	0.117435
WBGene00018162	nspb-3	1.36681	0.151419
WBGene00005813	srw-66	1.36681	0.187455
WBGene00005208	srg-51	1.36681	0.221111
WBGene00008969	F20C5.4	1.36573	1.89334e-07
WBGene00003856	odr-10	1.36566	0.000731504
WBGene00013903	ugt-3	1.3654	0.0299703
WBGene00016752	C48E7.7	1.36391	0.0577962
WBGene00194647	Y51H4A.935	1.36232	0.323682
WBGene00194935	M02G9.4	1.36206	0.0206653
WBGene00018696	pho-6	1.36161	0.000165374
WBGene00016488	C36C9.5	1.35811	0.0305185
WBGene00003957	pcp-2	1.35632	5.74209e-13
WBGene00015756	C14C6.2	1.35624	7.68969e-08
WBGene00006464	bath-47	1.35456	6.87259e-05
WBGene00044977	F56C4.4	1.35421	0.00038812
WBGene00002085	ins-2	1.35354	0.00238673
WBGene00045406	D1086.19	1.35274	0.0698062
WBGene00019684	K12H6.4	1.35268	0.159087
WBGene00003721	nhr-131	1.3521	6.41564e-07
WBGene00016678	C45G9.7	1.35183	3.3853e-05
WBGene00044521	Y5H2A.4	1.35159	0.080543
WBGene00020242	phat-5	1.35141	1.70619e-08
WBGene00018352	fbxc-20	1.3511	0.00133244
WBGene00004000	pgp-6	1.35082	3.41856e-08
WBGene00010236	F58B4.3	1.35076	1.70417e-07
WBGene00003741	nlp-3	1.34793	2.3811e-06
WBGene00044362	F42G2.7	1.34765	0.146222
WBGene00002101	ins-18	1.34703	1.13323e-05
WBGene00044561	Y75D11A.6	1.34598	0.018036
WBGene00018504	F46F5.13	1.34598	0.0366876
WBGene00015003	B0034.2	1.34598	0.0453461
WBGene00015721	C13A2.4	1.34598	0.053
WBGene00015380	C03B1.10	1.34598	0.0639209
WBGene00219351	Y7A5A.20	1.34598	0.071585
WBGene00005603	srj-15	1.34598	0.0914451
WBGene00005288	srh-67	1.34598	0.10337
WBGene00005938	srx-47	1.34598	0.105252
WBGene00017604	F19F10.8	1.34598	0.108292
WBGene00019557	K09C6.3	1.34598	0.112555
WBGene00195058	C54E10.7	1.34598	0.11298
WBGene00011702	srab-18	1.34598	0.114339
WBGene00005267	srh-44	1.34598	0.124127
WBGene00005601	srj-13	1.34598	0.130201
WBGene00008325	C55A1.9	1.34598	0.131883
WBGene00005860	srw-113	1.34598	0.139871
WBGene00016941	C55B6.5	1.34598	0.145526
WBGene00235264	M04G7.5	1.34598	0.147132
WBGene00005310	srh-89	1.34598	0.151805
WBGene00017710	F22E5.12	1.34598	0.156828
WBGene00007359	C06A12.8	1.34598	0.157347
WBGene00045398	Y71F9AM.8	1.34598	0.162511
WBGene00013286	Y57A10C.8	1.34598	0.165209
WBGene00005957	srx-66	1.34598	0.199259
WBGene00044771	T23E7.5	1.34583	0.0783996
WBGene00019508	K07H8.8	1.34578	0.153477
WBGene00011854	T20B3.14	1.34574	0.00171798
WBGene00010968	R01E6.2	1.34464	0.0019235
WBGene00018274	F41C3.8	1.34325	2.20628e-07
WBGene00001591	glc-1	1.34269	3.79618e-10
WBGene00008068	sdz-6	1.34249	0.0100018
WBGene00009117	F25H2.3	1.34233	0.183961
WBGene00005613	srj-25	1.34233	0.237153
WBGene00015560	C07A12.2	1.34227	0.00678833
WBGene00007866	C32H11.3	1.34216	0.00509771
WBGene00011899	T21C12.3	1.34214	0.000741539
WBGene00008606	dhhc-1	1.34122	1.96646e-08
WBGene00008040	ttr-5	1.33979	2.89891e-05
WBGene00018043	F35D11.1	1.33975	0.0221613
WBGene00008263	C53A5.2	1.33969	0.000787915
WBGene00022837	ceh-45	1.33946	0.00504235
WBGene00022713	ZK355.3	1.33905	0.179493
WBGene00015776	dct-1	1.33839	4.87479e-11
WBGene00219286	C04F12.16	1.33737	0.00754732
WBGene00195185	F19G12.9	1.33639	0.00164049
WBGene00011674	cyp-13A8	1.33624	0.00173096
WBGene00018628	F49D11.4	1.33622	0.101602
WBGene00013750	Y113G7A.13	1.33616	0.000463896
WBGene00012541	irld-55	1.33577	0.189665
WBGene00016820	C50E3.9	1.33577	0.196456
WBGene00001817	haf-7	1.33535	2.86224e-09
WBGene00010605	K06G5.1	1.33492	4.80014e-12
WBGene00194691	ZK1098.12	1.33491	0.0175004
WBGene00016403	grsp-3	1.33487	0.00243421
WBGene00003018	lin-32	1.33459	0.00418715
WBGene00015045	cyp-34A10	1.33416	0.0110654
WBGene00013172	Y53F4B.26	1.33409	0.0186099
WBGene00009235	F28H6.7	1.33409	0.0313202
WBGene00020974	W03B1.5	1.33409	0.0441928
WBGene00017189	F07B7.8	1.33409	0.0449828
WBGene00008701	F11D11.6	1.33409	0.0553336
WBGene00011780	T15D6.5	1.33409	0.0556917
WBGene00015681	C10G8.2	1.33409	0.0840581
WBGene00009890	scl-9	1.33409	0.0841242
WBGene00044546	T01C4.8	1.33409	0.0853063
WBGene00010764	K10H10.9	1.33409	0.0869288
WBGene00011389	T02G6.6	1.33409	0.087449
WBGene00022005	Y59H11AM.1	1.33409	0.0892209
WBGene00012380	Y1A5A.2	1.33409	0.108739
WBGene00044542	CD4.11	1.33409	0.110501
WBGene00015491	C05E4.12	1.33409	0.117384
WBGene00007805	clec-231	1.33409	0.12254
WBGene00005808	srw-61	1.33409	0.127868
WBGene00013179	clec-100	1.33409	0.13103
WBGene00005622	srj-38	1.33409	0.132213
WBGene00008367	D1053.2	1.33409	0.13622
WBGene00017097	E02C12.12	1.33409	0.141629
WBGene00008126	sre-21	1.33409	0.141786
WBGene00206392	F47D2.11	1.33409	0.146646
WBGene00006233	str-196	1.33409	0.146654
WBGene00015065	B0228.8	1.33409	0.150205
WBGene00219411	T14G12.11	1.33409	0.15104
WBGene00007537	fipr-8	1.33409	0.152269
WBGene00021290	clec-122	1.33409	0.160755
WBGene00012400	Y6E2A.7	1.33409	0.172045
WBGene00050910	Y43F8B.17	1.33409	0.173545
WBGene00005609	srj-21	1.33409	0.175846
WBGene00006155	str-99	1.33409	0.195166
WBGene00011733	T12D8.5	1.33379	8.60941e-07
WBGene00022441	Y110A2AL.4	1.33334	3.99214e-09
WBGene00011517	cgt-1	1.33305	8.35843e-07
WBGene00010360	fbxa-96	1.333	0.193682
WBGene00007399	clec-162	1.333	0.1991
WBGene00010715	K09C8.2	1.333	0.214897
WBGene00045510	F11A5.17	1.333	0.21587
WBGene00011079	R07B1.7	1.333	0.218326
WBGene00014196	ZK1053.1	1.333	0.227746
WBGene00013911	irld-60	1.333	0.253381
WBGene00044115	srxa-12	1.333	0.267437
WBGene00003425	msp-10	1.33207	0.0800193
WBGene00018834	F54F2.6	1.33171	0.10364
WBGene00010870	M05B5.2	1.33145	1.75976e-09
WBGene00012810	Y43F8A.3	1.33136	2.23664e-06
WBGene00019166	tat-2	1.33065	1.70151e-08
WBGene00008553	F07C6.2	1.3306	0.000791493
WBGene00017659	F21C10.10	1.33014	1.05084e-12
WBGene00019331	dos-3	1.32963	0.00639153
WBGene00044500	T19E7.6	1.32955	1.76413e-07
WBGene00005268	srh-45	1.32871	0.200949
WBGene00020856	srt-61	1.32871	0.209599
WBGene00011013	srxa-8	1.32871	0.212345
WBGene00017267	numr-2	1.32871	0.223379
WBGene00001962	hlh-19	1.32871	0.238742
WBGene00011390	T02G6.7	1.32871	0.24852
WBGene00009102	F25B3.5	1.32863	6.45966e-06
WBGene00017214	F07E5.9	1.32837	0.113613
WBGene00007881	nlp-35	1.32693	0.000104943
WBGene00011171	R09E10.1	1.32627	0.000300891
WBGene00012532	crp-1	1.32546	1.44413e-07
WBGene00219207	C01F6.14	1.32459	0.057952
WBGene00044239	C33D9.10	1.32164	0.152447
WBGene00008976	plp-2	1.32109	0.117562
WBGene00010004	F53H2.1	1.3203	0.134319
WBGene00018937	F56B6.6	1.32019	0.00486847
WBGene00003756	nlp-18	1.31996	6.32706e-06
WBGene00011121	R07E5.17	1.3196	0.0117727
WBGene00009311	mltn-1	1.31931	0.000494536
WBGene00021256	Y22D7AR.2	1.31758	1.71159e-05
WBGene00021237	crtc-1	1.31498	6.09899e-07
WBGene00009804	F47B8.3	1.31458	2.669e-06
WBGene00044138	sssh-1	1.31431	0.344402
WBGene00014245	ZK1307.2	1.31421	0.006106
WBGene00008945	F19B2.6	1.31413	5.76894e-07
WBGene00023408	cex-2	1.31396	5.4959e-07
WBGene00018823	F54E2.1	1.31249	1.93855e-11
WBGene00004052	pme-4	1.31197	0.000296802
WBGene00018732	F53A9.9	1.31118	0.000241209
WBGene00005533	sri-21	1.31047	0.0681829
WBGene00020725	cnp-3	1.30994	9.6368e-11
WBGene00011798	T16G1.4	1.30931	0.00742489
WBGene00086565	W06G6.17	1.30905	0.137342
WBGene00017061	oac-12	1.30905	0.154733
WBGene00011693	T10G3.2	1.30905	0.111197
WBGene00019039	fbxb-18	1.3087	0.0525376
WBGene00010175	F56H11.2	1.30772	4.83315e-07
WBGene00015582	C07H6.9	1.30767	0.00813851
WBGene00017478	F15A8.6	1.30761	1.61904e-08
WBGene00016268	C30G4.2	1.3072	0.142099
WBGene00007569	C14A6.5	1.3072	0.233478
WBGene00017960	F31F4.11	1.30707	0.067915
WBGene00077684	Y26D4A.21	1.30707	0.0796498
WBGene00015388	C03F11.2	1.30706	0.00627829
WBGene00012398	Y6E2A.4	1.3069	0.0225692
WBGene00012260	W04G3.7	1.30667	0.0456089
WBGene00021215	Y18H1A.11	1.3064	0.000311619
WBGene00086568	Y2H9A.6	1.30576	0.0271227
WBGene00019485	K07D4.5	1.30556	0.0205651
WBGene00010062	lipl-1	1.30547	0.000646636
WBGene00011285	ttr-28	1.30515	0.0011059
WBGene00235254	F49D11.14	1.30406	0.00552555
WBGene00007232	C01G10.5	1.30382	0.0327237
WBGene00016862	C52A10.1	1.30346	3.57661e-09
WBGene00002990	lin-1	1.30225	1.20685e-08
WBGene00013899	ZC443.4	1.30165	1.9612e-07
WBGene00011821	cdf-2	1.30141	3.16857e-07
WBGene00001783	gst-35	1.30007	0.00315423
WBGene00004119	pqn-31	1.29944	5.86139e-08
WBGene00009466	F36D1.7	1.29908	0.000277449
WBGene00012778	Y42A5A.3	1.29853	0.00144841
WBGene00012573	Y37H2C.1	1.29788	0.024337
WBGene00016513	C38C3.4	1.29634	1.63362e-06
WBGene00206361	K02G10.15	1.2962	0.00613145
WBGene00022652	ZK84.5	1.29543	0.0178069
WBGene00005191	srg-34	1.29539	0.00895131
WBGene00015220	B0507.3	1.29536	8.09045e-06
WBGene00002084	ins-1	1.2951	4.40575e-05
WBGene00017563	F18C5.10	1.29497	5.14805e-11
WBGene00012622	Y38H6C.9	1.29422	0.000666074
WBGene00017198	nhr-36	1.29331	4.14414e-06
WBGene00044029	C05D12.7	1.29319	0.00316798
WBGene00013761	Y113G7B.11	1.29318	0.00409269
WBGene00005167	srg-9	1.29303	0.115993
WBGene00044006	H32K21.1	1.29244	0.000869073
WBGene00008044	C40H1.9	1.29171	0.117423
WBGene00044418	C08G5.7	1.29161	8.70811e-06
WBGene00001952	hlh-6	1.2916	0.0117381
WBGene00000738	col-165	1.29097	3.09077e-10
WBGene00013298	Y57G11B.6	1.29078	0.106215
WBGene00017291	F09E5.14	1.29046	2.85135e-05
WBGene00008576	F08G2.4	1.2902	1.10006e-07
WBGene00219316	F21A3.11	1.28993	5.95716e-09
WBGene00007560	C14A4.9	1.28908	8.51638e-05
WBGene00016645	C44C1.6	1.28886	0.00364226
WBGene00012242	srt-39	1.28793	0.0472633
WBGene00018619	F48G7.8	1.28789	0.0580129
WBGene00016795	C49H3.12	1.28765	0.00416705
WBGene00021111	W09C3.3	1.28643	0.0388479
WBGene00001107	dsl-5	1.28527	0.0683159
WBGene00020860	nspd-10	1.28491	0.0681012
WBGene00006258	str-227	1.28215	0.131536
WBGene00013989	ZK512.11	1.2821	0.00141777
WBGene00008915	F17C11.4	1.28188	4.58145e-09
WBGene00020887	T28B4.4	1.28179	4.74389e-05
WBGene00015839	math-10	1.28157	0.0482821
WBGene00019202	H14N18.2	1.28092	0.188708
WBGene00011327	hlh-34	1.28071	0.0832583
WBGene00019818	R02C2.7	1.28069	0.0010098
WBGene00021397	Y38C1AA.6	1.28014	2.34342e-05
WBGene00043981	T14E8.4	1.28008	0.000299953
WBGene00016919	C54E4.4	1.27975	0.000123687
WBGene00009236	F28H7.2	1.27971	0.107022
WBGene00008340	C55A6.11	1.27918	0.0122974
WBGene00011134	ssp-33	1.27915	0.009856
WBGene00077569	F53F4.18	1.27861	0.054364
WBGene00010039	F54C8.6	1.27852	1.04354e-05
WBGene00009387	glb-15	1.2782	0.00245905
WBGene00010660	K08D8.6	1.27805	2.63249e-11
WBGene00000298	cat-4	1.2773	1.15119e-10
WBGene00018078	F35H12.6	1.27651	0.00369336
WBGene00010355	clec-229	1.27621	0.0189675
WBGene00000972	dhs-8	1.27604	3.58847e-06
WBGene00016114	flp-27	1.27569	7.77621e-06
WBGene00007722	C25D7.15	1.27526	0.00144801
WBGene00015427	C04E6.13	1.27501	0.000741474
WBGene00001875	his-1	1.27491	0.0344187
WBGene00018565	F47E1.1	1.27488	0.00462851
WBGene00017666	F21E9.2	1.2748	0.00463134
WBGene00010837	M03B6.5	1.27476	0.0468439
WBGene00044421	D1007.18	1.27394	0.00166432
WBGene00002097	ins-14	1.2737	0.0818905
WBGene00002272	lec-9	1.27339	0.000377251
WBGene00022547	ZC196.3	1.27251	0.0748536
WBGene00007729	clec-185	1.27231	0.0308966
WBGene00019103	F59D6.1	1.27215	0.0266114
WBGene00014140	ZK899.1	1.27211	6.16922e-06
WBGene00019108	F59D6.7	1.2717	0.00054754
WBGene00002089	ins-6	1.27158	0.00178375
WBGene00020995	W03F8.6	1.27093	0.000152599
WBGene00045460	C15C8.8	1.27029	0.0203371
WBGene00003750	nlp-12	1.27028	7.06295e-05
WBGene00044921	F53C11.9	1.27001	0.000352575
WBGene00020484	T13C5.3	1.26982	0.0197641
WBGene00044360	C33C12.11	1.26972	0.0157896
WBGene00016119	C25H3.10	1.2696	5.18965e-07
WBGene00001075	dpy-14	1.2686	6.00331e-09
WBGene00020063	R13D11.10	1.26785	0.245139
WBGene00016168	C27F2.6	1.26785	0.254459
WBGene00015798	C15H9.2	1.26757	0.0429273
WBGene00005832	srw-85	1.26744	0.0011291
WBGene00015791	C15C7.5	1.26743	3.71166e-08
WBGene00000556	cnc-2	1.26732	0.000742218
WBGene00219422	Y52B11A.20	1.2671	0.073591
WBGene00020686	T22D1.8	1.26678	0.0683866
WBGene00019113	F59E11.7	1.2663	0.00104303
WBGene00019352	K03A1.4	1.26617	0.00205938
WBGene00044669	T28D9.12	1.26568	0.215529
WBGene00009383	F35B12.3	1.26445	7.64835e-08
WBGene00011450	ttr-22	1.26396	0.0253952
WBGene00018279	F41C6.6	1.26382	0.18289
WBGene00012770	srt-47	1.26382	0.209343
WBGene00194870	F53A2.11	1.26382	0.276297
WBGene00013927	clec-95	1.26382	0.307732
WBGene00018946	F56C3.9	1.26357	0.00190831
WBGene00000458	ceh-37	1.26239	1.72411e-07
WBGene00023432	K12B6.9	1.26205	2.68478e-05
WBGene00009660	F43G6.8	1.26169	3.17947e-08
WBGene00010239	F58B4.6	1.26136	2.59782e-05
WBGene00001905	his-31	1.26113	0.0461131
WBGene00000016	abf-5	1.26057	3.49667e-05
WBGene00009814	F47B10.3	1.25986	0.0387465
WBGene00017965	F31F7.2	1.2594	0.00234264
WBGene00007764	C27B7.7	1.25912	7.63431e-08
WBGene00235351	C32B5.18	1.25908	0.183527
WBGene00009979	cutl-1	1.25908	0.270429
WBGene00021164	Y5H2B.1	1.25903	0.100775
WBGene00009379	F34H10.2	1.25845	0.117927
WBGene00001237	elc-2	1.25845	0.121501
WBGene00007268	C03A3.3	1.25836	0.0214375
WBGene00003573	ncx-8	1.25747	2.98739e-05
WBGene00013295	Y57G11B.2	1.25716	1.44822e-05
WBGene00021519	Y41D4B.17	1.25696	4.98105e-05
WBGene00044417	C08F1.11	1.25693	0.00119615
WBGene00019998	R10H1.1	1.25687	1.34801e-06
WBGene00003617	nhr-18	1.25613	6.40386e-06
WBGene00008588	F08G12.5	1.25577	0.000156778
WBGene00006005	srx-114	1.25539	0.0822744
WBGene00009984	F53F1.6	1.25509	0.000455761
WBGene00016900	C53C11.2	1.25422	5.60265e-05
WBGene00194985	Y25C1A.14	1.25408	0.000859547
WBGene00010215	nhr-193	1.2536	0.000248211
WBGene00019858	R03H10.6	1.25285	0.00184814
WBGene00004169	pqn-89	1.25263	1.39351e-09
WBGene00005189	srg-32	1.25217	0.215852
WBGene00020736	T23F2.3	1.25207	0.000349135
[truncated: 18,150 more rows]

## Sheet: Table S10 2B data
Table S10. Supporting data for Figure 2B.
CT Reference Control (ama-1, 0mM Zn)	CT Target Control (Gene problem, 0mM Zn)	CT Reference 200mM Zn (ama-1, 200mM Zn)	CT Target 200mM Zn (Gene problem 200mM Zn)	Averaged log2 fold change in 0mM Zn	Standard deviation in 0mM Zn	Averaged log2 fold change in 200mM Zn	Standard deviation in 200mM Zn	Gene name	Strain	Statistical significance based on p-value	p-value of multiple 200mM/ 0mM Zn comparisons
21.3116	24.9056	22.5046	23.9678
21.2524	24.8655	22.4391	23.8971
21.2975	25.3842	23.8322	24.9504
21.3344	25.3254	23.8877	24.9734
21.4444	25.4956	22.2568	22.3223
21.4605	25.5521	22.4117	22.297	0	0.297174	3.05865	1.33653	bcmo-2	wild type
21.311	26.1769	22.7369	25.6695
21.1235	26.1547	22.0841	25.7435
21.1096	26.2283	23.9517	29.5764
21.3193	26.175	23.8685	29.6301
20.8063	25.8944	22.6708	28.0284
20.9475	25.8951	22.8733	28.0117	2.91434e-16	0.151189	0.238818	1.75997	bcmo-2	hizr-1	ns
29.9698	21.3116	27.4364	22.5046
29.9272	21.2524	27.3693	22.4391
30.3755	21.2975	28.4534	23.8322
30.4943	21.3344	28.2703	23.8877
29.7833	21.4444	25.2925	22.2568
29.926	21.4605	25.3636	22.4117	5.50486e-16	0.28504	4.58697	1.16844	cyp-13a7	wild type
21.311	31.9347	22.7369	30.6443
21.1235	30.8624	22.0841	30.5637
21.1096	30.2239	23.9517	35.9572
21.3193	30.3873	23.8685	36.7027
20.8063	32.096	22.6708	34.0077
20.9475	31.6466	22.8733	33.7329	-1.7486e-15	0.808565	-0.481588	3.08802	cyp-13a7	hizr-1	ns
19.7272	25.9625	19.9108	22.8221
19.6813	25.9086	19.7632	22.7995
19.303	25.4194	19.8993	22.9129
19.2503	25.3706	19.8584	22.9584
19.7931	25.8643	19.9341	23.0163
19.8135	25.8532	19.9409	23.1816	3.46945e-17	0.262615	3.071	0.304857	ins-4	wild type
19.9433	24.6333	20.7762	23.8899
19.8991	24.566	20.7919	23.9424
19.6536	24.6709	20.2053	23.5114
19.6386	24.6182	20.2321	23.595
19.938	24.8851	20.5273	23.8357
19.9018	24.8201	20.5502	23.9078	-1.85037e-17	0.12539	1.60334	0.201921	ins-4	hizr-1	****	<0.0001
19.7913	25.916	19.5437	23.3555
19.6229	25.7991	19.5149	23.3277
19.9048	25.9128	19.5959	23.5535
19.8762	25.9335	19.6502	23.4857
19.3548	25.8829	19.3829	23.4876
19.5518	25.8821	19.482	23.5733	-3.47378e-16	0.0478126	2.26846	0.0891417	ins-7	wild type
19.9433	24.2556	20.7762	23.6627
19.8991	24.2411	20.7919	23.7232
19.6536	25.2675	20.2053	23.9331
19.6386	25.3738	20.2321	23.8779
19.938	24.8507	20.5273	24.242
19.9018	24.84	20.5502	24.3096	0	0.481783	1.53147	0.444659	ins-7	hizr-1	ns
19.7913	32.8993	19.5437	28.6826
19.6229	32.2965	19.5149	28.6951
19.9048	33.4754	19.5959	28.8419
19.8762	33.4465	19.6502	28.7249
19.3548	31.9497	19.3829	28.6653
19.5518	31.9059	19.482	28.6667	-6.4763e-16	0.713585	3.79414	0.663851	ins-8	wild type
19.9433	25.9734	20.7762	26.2909
19.8991	25.8284	20.7919	26.2641
19.6536	27.975	20.2053	27.4985
19.6386	27.9029	20.2321	27.4047
19.938	26.7656	20.5273	28.0246
19.9018	26.6126	20.5502	28.1224	1.54043e-15	0.92192	0.26025	0.842488	ins-8	hizr-1	***	0.0003
19.4499	21.4147	19.9176	19.0329
19.3948	21.2541	19.8839	19.0542
19.6684	21.3048	19.5911	18.8382
19.4435	21.3905	19.615	18.8209
19.5709	21.4096	19.3666	18.8763
19.4922	21.4595	19.558	18.8755	-8.32667e-17	0.0769824	2.60792	0.1459	kpc-1	wild type
19.9433	20.88	20.7762	20.8597
19.8991	20.8602	20.7919	20.6609
19.6536	20.5015	20.2053	20.1775
19.6386	20.4959	20.2321	20.2499
19.938	20.9216	20.5273	20.4078
19.9018	20.9462	20.5502	20.5356	-6.4763e-17	0.210472	0.970445	0.172363	kpc-1	hizr-1	****	<0.0001
19.4499	19.7849	19.9176	17.6257
19.3948	19.8318	19.8839	17.6724
19.6684	19.6938	19.5911	17.8625
19.4435	19.781	19.615	17.8897
19.5709	19.9911	19.3666	17.4053
19.4922	20.002	19.558	17.5363	3.70074e-17	0.123856	2.3342	0.300712	egl-3	wild type
19.9433	19.9479	20.7762	19.6059
19.8991	19.8392	20.7919	19.3949
19.6536	19.435	20.2053	19.076
19.6386	19.4472	20.2321	19.1423
19.938	19.8765	20.5273	19.2556
19.9018	19.9589	20.5502	19.3883	0	0.244017	1.12508	0.129794	egl-3	hizr-1	***	0.0006
19.4499	20.7493	19.9176	18.6597
19.3948	20.6661	19.8839	18.5718
19.6684	20.6553	19.5911	18.8301
19.4435	20.591	19.615	18.8425
19.5709	20.9435	19.3666	18.3366
19.4922	20.895	19.558	18.456	-4.16334e-17	0.141247	2.28598	0.335894	egl-21	wild type
19.9433	20.2336	20.7762	19.9608
19.8991	20.2041	20.7919	19.8923
19.6536	19.8923	20.2053	19.7076
19.6386	19.8261	20.2321	19.6831
19.938	20.3123	20.5273	19.8358
19.9018	20.3283	20.5502	19.9757	0	0.218015	0.97502	0.120149	egl-21	hizr-1	**	0.0014
19.5053	18.9562	19.6034	17.0603
19.3394	18.8564	19.6107	17.0291
19.5598	18.93	19.9132	17.5102
19.6038	18.9492	19.9672	17.5726
19.6578	18.8895	19.7876	17.2351
19.6494	18.9609	19.9062	17.2623	-9.25186e-18	0.0420399	1.89089	0.210636	lgg-2	wild type
19.9475	18.6332	20.4272	17.9854
19.7553	18.587	20.462	18.0117
20.3225	19.1773	19.9049	17.8205
20.3628	19.147	19.9798	17.8159
19.622	18.4032	20.1823	17.8819
19.6807	18.5204	20.2109	18.0189	8.78927e-17	0.332611	1.06835	0.407281	lgg-2	hizr-1	*	0.0411
19.936	23.3901	20.07	21.877
19.748	23.2595	19.9252	21.7697
19.9111	23.4774	20.0858	21.4142
19.5982	23.4227	19.893	21.5489
19.9602	23.5107	19.9803	21.6222
19.8631	23.6152	19.9571	21.6216	-9.71445e-17	0.120214	1.95281	0.244315	lmp-2	wild type
19.9475	22.5193	20.4272	22.8778
19.7553	22.4009	20.462	22.9286
20.3225	23.2773	19.9049	22.6233
20.3628	23.2484	19.9798	22.5943
19.622	22.5912	20.1823	22.8991
19.6807	22.5609	20.2109	22.9202	1.61908e-16	0.390094	0.205167	0.543367	lmp-2	hizr-1	**	0.0026
19.936	22.1563	20.07	20.049
19.748	22.1331	19.9252	19.998
19.9111	21.8878	20.0858	19.839
19.5982	21.966	19.893	19.9349
19.9602	22.0259	19.9803	19.6993
19.8631	22.065	19.9571	19.8768	-1.26057e-16	0.101625	2.28867	0.108087	atg-2	wild type
19.9475	21.0778	20.4272	20.4363
19.7553	21.0346	20.462	20.3448
20.3225	21.8853	19.9049	20.0482
20.3628	21.9138	19.9798	19.9704
19.622	21.1431	20.1823	20.2146
19.6807	21.1218	20.2109	20.3997	0	0.41759	1.37314	0.600177	atg-2	hizr-1	ns	0.1366
19.5053	30.4879	19.6034	25.4871
19.3394	30.7806	19.6107	25.4652
19.5598	30.6095	19.9132	26.2429
19.6038	30.583	19.9672	26.1248
19.6578	30.7256	19.7876	25.4232
19.6494	30.9098	19.9062	25.4344	-1.1426e-15	0.152478	5.23189	0.471283	sqst-3	wild type
19.9475	25.9133	20.4272	26.072
19.7553	25.9312	20.462	25.9669
20.3225	28.336	19.9049	26.9801
20.3628	28.2384	19.9798	26.9069
19.622	26.7568	20.1823	27.404
19.6807	26.7111	20.2109	27.3432	-3.33067e-16	1.07538	0.448331	0.917664	sqst-3	hizr-1	***	0.0001
19.936	24.7136	20.07	22.9574
19.748	24.7011	19.9252	22.8831
19.9111	24.658	20.0858	22.7342
19.5982	24.6239	19.893	22.8592
19.9602	24.6447	19.9803	22.8378
19.8631	24.6837	19.9571	22.7747	-4.62593e-18	0.0345078	1.97893	0.071303	sqst-5	wild type
19.9475	23.6148	20.4272	23.636
19.7553	23.5411	20.462	23.761
20.3225	24.4786	19.9049	23.5651
20.3628	24.6169	19.9798	23.5765
19.622	23.8197	20.1823	23.8225
19.6807	23.8832	20.2109	23.889	0	0.450402	0.53009	0.544386	sqst-5	hizr-1	*	0.0145
19.4854	17.1092	19.4762	15.3491
19.4045	17.1359	19.5278	15.3927
19.5846	18.3173	19.883	15.708
19.5085	18.3591	19.9124	15.6892
19.4118	18.093	19.6652	15.866
19.4038	18.5285	19.731	15.9135	0	0.636081	2.50363	0.432091	cpr-1	wild type
20.8151	19.2673	21.0088	20.5932
20.8296	19.3651	21.0544	20.6407
20.9267	19.4928	20.782	20.3973
20.9413	19.7496	20.7742	20.4279
20.8709	19.4165	20.9758	20.6798
20.855	19.4767	20.9224	20.6746	4.3079e-17	0.16326	-1.06107	0.258391	cpr-1	hizr-1	****	<0.0001
19.1936	20.2621	19.1875	17.8606
19.0651	20.3548	19.2341	17.9388
19.2274	20.387	18.9456	17.7916
19.2042	20.3466	18.9021	17.8426
19.3523	20.2422	19.401	17.8608
19.1545	20.2609	19.4834	17.9005	-9.8301e-17	0.0609283	2.4359	0.0894556	hrg-7 (asp-10)	wild type
20.7495	21.1622	20.3631	20.2298
20.7408	21.1592	20.5455	20.2753
19.2254	20.0777	20.4319	19.9019
19.3841	20.2721	19.9086	19.9806
19.5403	20.6298	20.2201	20.2963
19.5872	20.6988	20.3547	20.4556	-9.48316e-17	0.445658	0.909442	0.338608	hrg-7 (asp-10)	hizr-1	***	0.0005
19.8963	23.002	19.7601	19.1802
19.953	22.9093	19.7773	19.1539
19.894	22.985	19.5173	19.1857
19.8288	22.9694	19.5493	19.2319
19.7729	23.0265	20.3473	19.9594
19.8632	23.0321	20.3729	19.9773	-1.19118e-16	0.0450906	3.55866	0.37178	asp-8	wild type
20.7495	22.7639	20.3631	21.999
20.7408	22.8772	20.5455	22.1143
19.2254	22.7701	20.4319	21.613
19.3841	22.8117	19.9086	21.6718
19.5403	22.9112	20.2201	21.9347
19.5872	22.9805	20.3547	22.1547	1.80411e-16	0.0857272	1.37059	0.180791	asp-8	hizr-1	****	<0.0001
19.8963	30.2516	19.7601	24.7056
19.953	29.9024	19.7773	24.781
19.894	30.568	19.5173	24.555
19.8288	30.6894	19.5493	24.555
19.7729	30.1822	20.3473	25.0903
19.8632	30.8069	20.3729	25.1084	6.10623e-16	0.344853	5.62021	0.437268	asp-7	wild type
20.7495	25.9015	20.3631	26.1523
20.7408	25.4773	20.5455	26.0989
19.2254	27.7862	20.4319	26.9892
19.3841	27.7773	19.9086	26.9663
19.5403	26.7167	20.2201	27.8344
19.5872	26.7187	20.3547	27.7011	1.53089e-15	0.94536	0.205341	0.853977	asp-7	hizr-1	****	<0.0001
19.1936	16.0597	19.1875	13.9855
19.0651	16.0176	19.2341	13.9061
19.2274	16.1188	18.9456	13.8071
19.2042	16.1027	18.9021	13.7994
19.3523	16.0508	19.401	14.2155
19.1545	16.1312	19.4834	14.392	-1.0177e-16	0.0442651	2.05531	0.236137	asp-3	wild type
20.7495	18.2597	20.3631	15.91
20.7408	16.7764	20.5455	15.9656
19.2254	16.1824	20.4319	15.5531
19.3841	16.1362	19.9086	15.5694
19.5403	16.5944	20.2201	16.002
19.5872	16.5602	20.3547	16.06	-5.08852e-17	0.779604	1.34093	0.713827	asp-3	hizr-1	ns
19.4854	22.4006	19.4762	20.4592
19.4045	22.3192	19.5278	20.3175
19.5846	22.5362	19.883	20.9063
19.5085	22.3586	19.9124	20.9556
19.4118	22.2126	19.6652	20.6219
19.4038	22.2124	19.731	20.6417	-1.66533e-16	0.12286	1.92244	0.232561	mxl-3	wild type
20.8994	22.5973	21.2592	22.913
20.6448	22.6054	21.5113	22.8633
20.8901	22.948	20.5904	22.5202
20.9102	22.8696	20.7688	22.6015
20.8859	22.5496	20.863	22.6657
20.7211	22.7086	20.8264	22.6464	-8.89046e-17	0.162141	0.156009	0.295847	mxl-3	hizr-1	****	<0.0001
19.4854	24.203	19.4762	21.4021
19.4045	24.1849	19.5278	21.485
19.5846	25.4893	19.883	21.9239
19.5085	25.5845	19.9124	21.9229
19.4118	25.6512	19.6652	21.7794
19.4038	25.5956	19.731	21.914	-2.86808e-16	0.717747	3.61308	0.498886	lipl-1	wild type
20.8994	25.3114	21.2592	24.5597
20.6448	25.3225	21.5113	24.5904
20.8901	26.3501	20.5904	24.6964
20.9102	26.4792	20.7688	24.8342
20.8859	25.8897	20.863	24.613
20.7211	25.8985	20.8264	24.6799	-2.83916e-16	0.492844	1.3576	0.407197	lipl-1	hizr-1	***	0.0001
19.4854	25.3746	19.4762	21.656
19.4045	25.3212	19.5278	21.5335
19.5846	25.6627	19.883	21.7279
19.5085	25.6261	19.9124	21.7275
19.4118	25.9306	19.6652	21.9099
19.4038	25.9404	19.731	21.8991	3.05311e-16	0.263625	4.13314	0.127493	lipl-2	wild type
20.8994	23.9526	21.2592	24.2279
20.6448	23.8932	21.5113	24.2136
20.8901	24.461	20.5904	24.2842
20.9102	24.5027	20.7688	24.2332
20.8859	24.3468	20.863	23.9359
20.7211	24.3094	20.8264	23.9321	1.29526e-16	0.259537	0.251099	0.324198	lipl-2	hizr-1	****	<0.0001
19.4854	25.9168	19.4762	24.3353
19.4045	25.716	19.5278	24.3998
19.5846	26.8854	19.883	24.8359
19.5085	26.9074	19.9124	24.8485
19.4118	26.7025	19.6652	25.2213
19.4038	26.756	19.731	25.2097	-1.4803e-15	0.52414	1.90513	0.309596	lipl-3	wild type
20.8994	25.7983	21.2592	25.9208
20.6448	25.6993	21.5113	25.9238
20.8901	27.3009	20.5904	26.9702
20.9102	27.2871	20.7688	26.893
20.8859	26.3542	20.863	26.9135
20.7211	26.3798	20.8264	26.9258	3.00685e-17	0.696375	0.0233825	0.412961	lipl-3	hizr-1	***	0.0002

[truncated: 5 more sheets: Table S11 3C data, Table S12 CRERs, Table S13 4G data, Table S14 Strain list, Table S15 Oligonucleotides]
